# Supplementary material for: Genomic analysis of Salmonella isolated from surface water and animal sources in Chile reveals new T6SS effector protein candidates
Source: Front Microbiol. 2024 Dec 11;15:1496223. doi: 10.3389/fmicb.2024.1496223 (PMC11669294; doi:10.3389/fmicb.2024.1496223)
Supplement: SUPPLEMENTARY Table S1 — Dataset of Salmonella genomes retrieved from Bioproject 560080 (https://www.ncbi.nlm.nih.gov/bioproject/560080). [file Table_1.XLSX]

## Sheet: Adelaide
					T6SS effectors and candidate effectors
FDA Accession	Isolation site	Source of sample	Serotype Pathogen detection	T6SS classification	Tae2	Tae4	Tge2	Tlde1	L-Ala, D-Glu endopeptidase	PgP	TseH-like	Peptidase_M64	Reprolysin 4	PAAR-RhsA-CT
CFSAN111161	MAI26	Water	Adelaide	i3	1	1	1	1	0	0	0	0	0	1
CFSAN111162	MAI26	Water	Adelaide	i3	1	1	1	1	0	0	0	0	0	1
CFSAN111163	MAI27	Water	Adelaide	i3	1	1	1	1	0	0	0	0	0	1
CFSAN111165	MAP03	Water	Adelaide	i3	1	1	1	1	0	0	0	0	0	1
0 = absence of the corresponding T6SS effector or candidate effector
1= presence of the corresponding T6SS effector or candidate effector

## Sheet: Agona
					T6SS effectors and candidate effectors
FDA Accession	Isolation site	Source of sample	Serotype Pathogen detection	T6SS classification	PAAR-RhsA-CT	Immunity protein
CFSAN043221	Santiago	Water	Agona	i1	1	TPR (Sel1)
CFSAN100036	MAI22	Water	Agona	i1	1	TPR (Sel1)
CFSAN100487	MAP21	Water	Agona	i1	1	TPR (Sel1)
CFSAN100488	MAP21	Water	Agona	i1	1	TPR (Sel1)
CFSAN100490	MAP21	Water	Agona	i1	1	TPR (Sel1)
CFSAN100493	MAP21	Water	Agona	i1	1	TPR (Sel1)
CFSAN100494	MAP21	Water	Agona	i1	1	TPR (Sel1)
CFSAN100495	MAP21	Water	Agona	i1	1	TPR (Sel1)
CFSAN100496	MAP21	Water	Agona	i1	1	TPR (Sel1)
CFSAN100497	MAP21	Water	Agona	i3	1
CFSAN103772	MAI22	Water	Agona	i1	0
CFSAN105331	MAI11	Water	Agona	i1	1	TPR (Sel1)
CFSAN111167	MAP05	Water	Agona	i1	1	TPR (Sel1)
CFSAN111207	MAI08	Water	Agona	i1	1	TPR (Sel1)
CFSAN111208	MAI09	Water	Agona	i1	1	TPR (Sel1)
CFSAN111209	MAI09	Water	Agona	i1	1	TPR (Sel1)
CFSAN111210	MAI10	Water	Agona	i1	1	TPR (Sel1)
CFSAN116532	MAP08	Water	Agona	i1	1	TPR (Sel1)
CFSAN116533	MAP08	Water	Agona	i1	1	TPR (Sel1)
CFSAN116538	MAP16	Water	Agona	i1	1	Imm40
CFSAN116544	MAP21	Water	Agona	i1	1	Imm40
CFSAN116545	MAP21	Water	Agona	i1	1	Imm40
CFSAN116552	MAP26	Water	Agona	i1	1	Imm40
CFSAN116554	MAP27	Water	Agona	i1	1	Imm40
CFSAN116556	MAP28	Water	Agona	i1	1	Imm40
CFSAN116559	MAI09	Water	Agona	i1	1	TPR (Sel1)
CFSAN116560	MAI09	Water	Agona	i1	1	TPR (Sel1)
CFSAN116578	MAP08	Water	Agona	i1	1	TPR (Sel1)
CFSAN116579	MAP08	Water	Agona	i1	1	TPR (Sel1)
CFSAN117320	MAP17	Water	Agona	i1	1	Imm40
CFSAN117322	MAP16	Water	Agona	i1	1	Imm40
CFSAN117327	MAP21	Water	Agona	i1	1	Imm40
CFSAN117328	MAP21	Water	Agona	i1	0
CFSAN117329	MAP22	Water	Agona	i1	1	TPR (Sel1)
CFSAN117341	MAP08	Water	Agona	i1	1	TPR (Sel1)
CFSAN117342	MAP08	Water	Agona	i1	1	TPR (Sel1)
CFSAN117343	MAP08	Water	Agona	i1	1
CFSAN117351	MAP18	Water	Agona	i1	1	TPR (Sel1)
CFSAN117352	MAP18	Water	Agona	i1
CFSAN117353	MAP22	Water	Agona	i1	1	Imm40
CFSAN117354	MAP22	Water	Agona	i1	1	Imm40
CFSAN117355	MAP22	Water	Agona	i1	1	Imm40
CFSAN117843	MAI22	Water	Agona	i1	1	TPR (Sel1)
CFSAN117862	MAP10	Water	Agona	i1	1	TPR (Sel1)
CFSAN117874	MAI09	Water	Agona	i1	1	TPR (Sel1)
CFSAN117875	MAI09	Water	Agona	i1	1	TPR (Sel1)
CFSAN117877	MAI10	Water	Agona	i1	1	TPR (Sel1)
CFSAN117878	MAI10	Water	Agona	i1	1	TPR (Sel1)
CFSAN117879	MAI10	Water	Agona	i1	1	TPR (Sel1)
CFSAN117883	MAI12	Water	Agona	i1	1	TPR (Sel1)
CFSAN117887	MAI22	Water	Agona	i1	1
CFSAN117888	MAI22	Water	Agona	i1	1	TPR (Sel1)
CFSAN120937	MAI11	Water	Agona	i1	1	TPR (Sel1)
CFSAN120938	MAI11	Water	Agona	i1	1	TPR (Sel1)
CFSAN120939	MAI11	Water	Agona	i1	1	TPR (Sel1)
CFSAN120940	MAI11	Water	Agona	i1	1	TPR (Sel1)
CFSAN120941	MAI11	Water	Agona	i1	1	TPR (Sel1)
CFSAN120942	MAI28	Water	Agona	i1	1	TPR (Sel1)
CFSAN120943	MAI28	Water	Agona	i1	0
CFSAN120944	MAI28	Water	Agona	i1	0
CFSAN120946	MAI28	Water	Agona	i1	0
CFSAN120948	MAI32	Water	Agona	i1	1	TPR (Sel1)
CFSAN120949	MAI32	Water	Agona	i1	1	TPR (Sel1)
CFSAN120950	MAI32	Water	Agona	i1	1	TPR (Sel1)
CFSAN120951	MAI32	Water	Agona	i1	1	TPR (Sel1)
CFSAN120952	MAI32	Water	Agona	i1	1	TPR (Sel1)
CFSAN120964	MAI37	Water	Agona	i1	1	TPR (Sel1)
CFSAN120967	MAI40	Water	Agona	i1	1	TPR (Sel1)
CFSAN124348	MAI56	Water	Agona	i1	1	TPR (Sel1)
CFSAN124349	MAI56	Water	Agona	i1	1	TPR (Sel1)
CFSAN124351	MAI60	Water	Agona	i1	1	TPR (Sel1)
0 = absence of the corresponding T6SS effector or candidate effector
1= presence of the corresponding T6SS effector or candidate effector

## Sheet: Albany
					T6SS effectors and candidate effectors
FDA Accession	Isolation site	Source of sample	Serotype Pathogen detection	T6SS classification	Tae2	Tae4	Tge2	Tlde1	L-Ala, D-Glu endopeptidase	PgP	TseH-like	Peptidase_M64	Reprolysin 4	PAAR-RhsA-GH-E
CFSAN124350	MAI60	Water	Albany	i3	1	1	0	1	0	0	0	0	0	1
0 = absence of the corresponding T6SS effector or candidate effector
1= presence of the corresponding T6SS effector or candidate effector

## Sheet: Anatum
					T6SS effectors and candidate effectors
FDA Accession	Isolation site	Source of sample	Serotype Pathogen detection	T6SS classification	Tae2	Tae4	Tge2	Tlde1	L-Ala, D-Glu endopeptidase	PgP	TseH-like	Peptidase_M64	Reprolysin 4	PAAR-RhsA-HNHc	DUF4329
CFSAN098223	MAP25	Water	Anatum	i3	1	1	0	1	0	0	0	0	0	1	1
CFSAN098224	MAP25	Water	Anatum	i3	1	1	0	1	0	0	0	0	0	1	1
CFSAN098225	MAP25	Water	Anatum	i3	1	1	0	1	0	0	0	0	0	1	1
CFSAN098226	MAP25	Water	Anatum	i3	1	1	0	1	0	0	0	0	0	1	1
CFSAN098227	MAP25	Water	Anatum	i3	1	1	0	1	0	0	0	0	0	1	1
CFSAN098236	MAI11	Water	Anatum	i3	1	1	0	1	0	0	0	0	0	1	1
CFSAN103789	MAI11	Water	Anatum	i3	1	1	0	1	0	0	0	0	0	1	1
CFSAN103790	MAI11	Water	Anatum	i3	1	1	0	1	0	0	0	0	0	1	1
CFSAN103791	MAI11	Water	Anatum	i3	1	1	0	1	0	0	0	0	0	1	1
CFSAN117321	MAP16	Water	Anatum	i3	1	1	0	1	0	0	0	0	0	1	1
CFSAN117841	MAI11	Water	Anatum	i3	1	1	0	1	0	0	0	0	0	1	1
CFSAN117842	MAI11	Water	Anatum	i3	1	1	0	1	0	0	0	0	0	1	1
0 = absence of the corresponding T6SS effector or candidate effector
1= presence of the corresponding T6SS effector or candidate effector

## Sheet: Bovismorbificans
					T6SS effectors and candidate effectors
FDA Accession	Isolation site	Source of sample	Serotype Pathogen detection	T6SS Classification	Tae2	Tae4	Tge2	Tlde1	L-Ala, D-Glu endopeptidase	PgP	TseH-like	Peptidase_M64	Reprolysin 4
CFSAN100013	MAI20	Water	Bovismorbificans	i3	1	1	1	1	1	0	0	0	0
CFSAN100014	MAI20	Water	Bovismorbificans	i3	1	1	1	1	1	0	0	0	0
CFSAN100015	MAI20	Water	Bovismorbificans	i3	1	1	1	1	1	0	0	0	0
CFSAN100016	MAI20	Water	Bovismorbificans	i3	1	1	1	1	1	0	0	0	0
CFSAN100017	MAI20	Water	Bovismorbificans	i3	1	1	1	1	1	0	0	0	0
CFSAN100018	MAI20	Water	Bovismorbificans	i3	1	1	1	1	1	0	0	0	0
CFSAN100019	MAI20	Water	Bovismorbificans	i3	1	1	1	1	1	0	0	0	0
CFSAN100020	MAI20	Water	Bovismorbificans	i3	1	1	1	1	1	0	0	0	0
CFSAN100021	MAI20	Water	Bovismorbificans	i3	1	1	1	1	1	0	0	0	0
CFSAN100022	MAI20	Water	Bovismorbificans	i3	1	1	1	1	1	0	0	0	0
CFSAN100023	MAI21	Water	Bovismorbificans	i3	1	1	1	1	1	0	0	0	0
CFSAN100024	MAI21	Water	Bovismorbificans	i3	1	1	1	1	1	0	0	0	0
CFSAN100025	MAI21	Water	Bovismorbificans	i3	1	1	1	1	1	0	0	0	0
CFSAN100026	MAI21	Water	Bovismorbificans	i3	1	1	1	1	1	0	0	0	0
CFSAN100027	MAI21	Water	Bovismorbificans	i3	1	1	1	1	1	0	0	0	0
CFSAN100028	MAI21	Water	Bovismorbificans	i3	1	1	1	1	1	0	0	0	0
CFSAN100029	MAI21	Water	Bovismorbificans	i3	1	1	1	1	1	0	0	0	0
CFSAN100030	MAI21	Water	Bovismorbificans	i3	1	1	1	1	1	0	0	0	0
CFSAN100031	MAI21	Water	Bovismorbificans	i3	1	1	1	1	1	0	0	0	0
CFSAN100032	MAI21	Water	Bovismorbificans	i3	1	1	1	1	1	0	0	0	0
CFSAN100033	MAI21	Water	Bovismorbificans	i3	1	1	1	1	1	0	0	0	0
CFSAN100034	MAI21	Water	Bovismorbificans	i3	1	1	1	1	1	0	0	0	0
CFSAN103737	MAI20	Water	Bovismorbificans	i3	1	1	1	1	1	0	0	0	0
CFSAN103738	MAI20	Water	Bovismorbificans	i3	1	1	1	1	1	0	0	0	0
CFSAN103739	MAI20	Water	Bovismorbificans	i3	1	1	1	1	1	0	0	0	0
CFSAN103740	MAI20	Water	Bovismorbificans	i3	1	1	1	1	1	0	0	0	0
CFSAN103741	MAI20	Water	Bovismorbificans	i3	1	1	1	1	1	0	0	0	0
CFSAN103742	MAI20	Water	Bovismorbificans	i3	1	1	1	1	1	0	0	0	0
CFSAN103743	MAI21	Water	Bovismorbificans	i3	0	1	1	1	0	0	0	0	0
CFSAN103744	MAI21	Water	Bovismorbificans	i3	1	1	1	1	1	0	0	0	0
CFSAN116525	MAI19	Water	Bovismorbificans	i3	1	1	1	1	1	0	0	0	0
CFSAN116565	MAI19	Water	Bovismorbificans	i3	1	1	1	1	1	0	0	0	0
CFSAN116566	MAI19	Water	Bovismorbificans	i3	1	1	1	1	1	0	0	0	0
CFSAN116568	MAI24	Water	Bovismorbificans	i3	1	1	1	1	1	0	0	0	0
CFSAN116569	MAI24	Water	Bovismorbificans	i3	1	1	1	1	1	0	0	0	0
CFSAN117303	MAI19	Water	Bovismorbificans	i3	1	1	1	1	1	0	0	0	0
CFSAN117304	MAI19	Water	Bovismorbificans	i3	1	1	1	1	1	0	0	0	0
CFSAN117305	MAI19	Water	Bovismorbificans	i3	1	1	1	1	1	0	0	0	0
0 = absence of the corresponding T6SS effector or candidate effector
1= presence of the corresponding T6SS effector or candidate effector

## Sheet: Braenderup
									T6SS effectors and candidate effectors
FDA Accession	Isolation site	Source of sample	Serotype Pathogen detection	T6SS classification	Tae2	Tae4	Tge2	Tlde1	L-Ala, D-Glu endopeptidase	PgP	TseH-like	Peptidase_M64	Reprolysin 4	RhsA-CT	RhsA-Tox_HNH-EHHH	PAAR-RhsA-CT	PAAR-RhsA-NucA_B
CFSAN043223	Santiago	Water	Braenderup	i3	1	0	0	1	1	0	0	0	0	0	0	0	0
CFSAN105355	MAP14	Water	Braenderup	i3	1	1	1	1	0	1	0	1	0	1	1	1	0
CFSAN111220	MAI19	Water	Braenderup	i3	1	1	1	1	0	1	0	1	0	1	1	1	1
CFSAN117881	MAI11	Water	Braenderup	i3	1	1	1	0	0	0	0	0	0	0	0	1	0
		0 = absence of the corresponding T6SS effector or candidate effector
		1= presence of the corresponding T6SS effector or candidate effector

## Sheet: Brandenburg
					T6SS effectors and candidate effectors
FDA Accession	Isolation site	Source of sample	Serotype Pathogen detection	T6SS classification	Tae2	Tae4	Tge2	Tlde1	L-Ala, D-Glu endopeptidase	PgP	TseH-like	Peptidase_M64	Reprolysin 4	PAAR-RhsA	PAAR-RhsA-CT	RhsA-Ntox47
CFSAN098211	MAP15	Water	Brandenburg	i3	1	0	0	1	1	0	0	0	0	0	1	1
CFSAN098213	MAP16	Water	Brandenburg	i3	1	0	0	1	1	0	0	0	0	0	1	1
CFSAN119414	MAP18	Water	Brandenburg	i3	1	0	0	1	1	0	0	0	0	1	0	0
CFSAN119415	MAP18	Water	Brandenburg	i3	1	0	0	1	1	0	0	0	0	1	0	0
0 = absence of the corresponding T6SS effector or candidate effector
1= presence of the corresponding T6SS effector or candidate effector

## Sheet: C1(i6,7 b -)
					T6SS effectors and candidate effectors
FDA Accession	Isolation site	Source of sample	Serotype Pathogen detection	T6SS classification	Glucosaminidase
CFSAN043227	Santiago	Water	C1(i6,7:b:-)	i2	1
0 = absence of the corresponding T6SS effector or candidate effector
1= presence of the corresponding T6SS effector or candidate effector

## Sheet: Cerro
					T6SS effectors and candidate effectors
FDA Accession	Isolation site	Source of sample	Serotype Pathogen detection	T6SS classification	Tae2	Tae4	Tge2	Tlde1	L-Ala, D-Glu endopeptidase	PgP	TseH-like	Peptidase_M64	Reprolysin 4	PAAR-RhsA-CT	RhsA-CT
CFSAN098208	MAP15	Water	Cerro	i3	1	1	0	1	0	0	0	0	0	1	1
CFSAN116534	MAP13	Water	Cerro	i3	1	1	0	1	0	0	0	0	0	1	1
CFSAN116535	MAP13	Water	Cerro	i3	1	1	0	1	0	0	0	0	0	1	1
CFSAN116541	MAP17	Water	Cerro	i3	1	1	0	1	0	0	0	0	0	1	1
CFSAN117314	MAP13	Water	Cerro	i3	1	0	0	0	0	0	0	0	0	0	0
CFSAN117315	MAP13	Water	Cerro	i3	0	0	0	1	0	0	0	0	0	1	1
CFSAN117316	MAP13	Water	Cerro	i3	0	1	0	1	0	0	0	0	0	1	1
CFSAN117344	MAP15	Water	Cerro	i3	0	0	0	0	0	0	0	0	0	0	0
CFSAN117346	MAP15	Water	Cerro	i3	1	1	0	1	0	0	0	0	0	1	1
CFSAN117350	MAP18	Water	Cerro	i3	1	1	0	1	0	0	0	0	0	1	1
CFSAN117880	MAI11	Water	Cerro	i3	0	0	0	1	0	0	0	0	0	1	1
CFSAN119423	MAP15	Water	Cerro	i3	1	1	0	1	0	0	0	0	0	0	0
CFSAN119426	MAP16	Water	Cerro	i3	1	0	0	0	0	0	0	0	0	0	0
CFSAN122898	MAI37	Water	Cerro	i3	1	1	0	1	0	0	0	0	0	1	1
CFSAN124358	MAI37	Water	Cerro	i3	1	1	0	1	0	0	0	0	0	1	1
CFSAN124359	MAI40	Water	Cerro	i3	1	1	0	1	0	0	0	0	0	1	1
0 = absence of the corresponding T6SS effector or candidate effector
1= presence of the corresponding T6SS effector or candidate effector

## Sheet: Corvallis
					T6SS effectors and candidate effectors
FDA Accession	Isolation site	Source of sample	Serotype Pathogen detection	T6SS classification	Tae2	Tae4	Tge2	Tlde1	L-Ala, D-Glu endopeptidase	PgP	TseH-like	Peptidase_M64	Reprolysin 4	PAAR-RhsA
CFSAN043224	Santiago	Water	Corvallis	i3	1	1	1	1	0	0	0	0	0	1
CFSAN100481	MAP16	Water	Corvallis	i3	1	1	1	1	0	0	0	0	0	1
CFSAN105318	MAP22	Water	Corvallis	i3	1	1	1	1	0	0	0	0	0	1
CFSAN105319	MAP22	Water	Corvallis	i3	1	1	1	1	0	0	0	0	0	1
CFSAN105321	MAP22	Water	Corvallis	i3	1	1	1	1	0	0	0	0	0	1
CFSAN105322	MAP22	Water	Corvallis	i3	1	1	1	1	0	0	0	0	0	1
CFSAN116580	MAP13	Water	Corvallis	i3	1	1	1	1	0	0	0	0	0	1
CFSAN119434	MAI29	Water	Corvallis	i3	1	1	1	1	0	0	0	0	0	1
CFSAN119435	MAI29	Water	Corvallis	i3	0	1	1	1	0	0	0	0	0	1
CFSAN119436	MAI29	Water	Corvallis	i3	1	1	1	1	0	0	0	0	0	1
0 = absence of the corresponding T6SS effector or candidate effector
1= presence of the corresponding T6SS effector or candidate effector

[truncated: 34 more sheets: Derby, Edinburgh, Enteritidis, Give, Goldcoast, Hadar, Heidelberg, Infantis, I - b 1,5, I1_4_5_12_d-, I1_4_5_12_i-, I 4 fgs 1_2, IIIb 35 i z, IIIb 48 i z, IV 43 z4,z23 -, Johannesburg, Kentucky, Livingstone, Mbandaka, Montevideo …]
