# Supplementary material for: Genomic analysis of Salmonella isolated from surface water and animal sources in Chile reveals new T6SS effector protein candidates
Source: Front Microbiol. 2024 Dec 11;15:1496223. doi: 10.3389/fmicb.2024.1496223 (PMC11669294; doi:10.3389/fmicb.2024.1496223)
Supplement: SUPPLEMENTARY Table S3 — Distribution of SPI-6 T6SS effectors and candidate effectors in Salmonella genomes. The DNA sequence encoding each T6SS effector identified in this study was subjected to tBLASTx analyses to find orthologs in all Salmonella genome sequences deposited in the NCBI database (March 2024). [file Table_3.XLSX]

## Sheet: PAAR-RhsA-NucA_B
Description	Total Score	Query cover	E value	Per. Ident	Acc. Len	Accession
Salmonella enterica subsp. enterica serovar Braenderup str. ATCC BAA-664	3086	1	0.0	100.00%	1498	WP_023236944.1
Salmonella enterica subsp. enterica serovar Braenderup str. CFSAN000756	3086	1	0.0	100.00%	1498	WP_023236944.1
Salmonella enterica subsp. enterica serovar Oranienburg	3086	1	0.0	100.00%	1498	WP_023236944.1
Salmonella enterica subsp. enterica serovar Oranienburg	3086	1	0.0	100.00%	1498	WP_023236944.1
Salmonella enterica subsp. enterica serovar Braenderup	3086	1	0.0	100.00%	1498	WP_023236944.1
Salmonella enterica subsp. enterica serovar Braenderup	3086	1	0.0	100.00%	1498	WP_023236944.1
Salmonella enterica subsp. enterica serovar Braenderup str. ATCC BAA-664	3086	1	0.0	100.00%	1498	WP_023236944.1
Salmonella enterica	3086	1	0.0	100.00%	1498	WP_023236944.1
Salmonella enterica subsp. enterica	3086	1	0.0	100.00%	1498	WP_023236944.1
Salmonella enterica	3086	1	0.0	100.00%	1498	WP_023236944.1
Salmonella enterica	3086	1	0.0	100.00%	1498	WP_023236944.1
Salmonella enterica	3086	1	0.0	100.00%	1498	WP_023236944.1
Salmonella enterica	3086	1	0.0	100.00%	1498	WP_023236944.1
Salmonella enterica subsp. enterica serovar Braenderup	3086	1	0.0	100.00%	1498	WP_023236944.1
Salmonella enterica subsp. enterica serovar Braenderup	3086	1	0.0	100.00%	1498	WP_023236944.1
Salmonella enterica	3086	1	0.0	100.00%	1498	WP_023236944.1
Salmonella enterica	3086	1	0.0	100.00%	1498	WP_023236944.1
Salmonella enterica subsp. enterica serovar Braenderup	3086	1	0.0	100.00%	1498	WP_023236944.1
Salmonella enterica subsp. enterica serovar Braenderup	3086	1	0.0	100.00%	1498	WP_023236944.1
Salmonella enterica subsp. enterica serovar Braenderup	3086	1	0.0	100.00%	1498	WP_023236944.1
Salmonella enterica subsp. enterica serovar Braenderup	3086	1	0.0	100.00%	1498	WP_023236944.1
Salmonella enterica subsp. enterica serovar Cerro	3086	1	0.0	100.00%	1498	WP_023236944.1
Salmonella enterica subsp. enterica serovar Braenderup	3086	1	0.0	100.00%	1498	WP_023236944.1
Salmonella enterica subsp. enterica serovar 6,7:e,h:-	3086	1	0.0	100.00%	1498	WP_023236944.1
Salmonella enterica subsp. enterica	3086	1	0.0	100.00%	1498	WP_023236944.1
Salmonella enterica subsp. enterica serovar Braenderup	3086	1	0.0	100.00%	1498	WP_023236944.1
Salmonella enterica subsp. enterica serovar Braenderup	3086	1	0.0	100.00%	1498	WP_023236944.1
Salmonella enterica subsp. enterica serovar Braenderup	3086	1	0.0	100.00%	1498	WP_023236944.1
Salmonella enterica subsp. enterica serovar Braenderup	3086	1	0.0	100.00%	1498	WP_023236944.1
Salmonella enterica subsp. enterica serovar Braenderup	3086	1	0.0	100.00%	1498	WP_023236944.1
Salmonella enterica subsp. enterica serovar Braenderup	3086	1	0.0	100.00%	1498	WP_023236944.1
Salmonella enterica subsp. enterica serovar Braenderup	3086	1	0.0	100.00%	1498	WP_023236944.1
Salmonella enterica subsp. enterica serovar Braenderup	3086	1	0.0	100.00%	1498	WP_023236944.1
Salmonella enterica subsp. enterica serovar Braenderup	3086	1	0.0	100.00%	1498	WP_023236944.1
Salmonella enterica subsp. enterica serovar Braenderup	3086	1	0.0	100.00%	1498	WP_023236944.1
Salmonella enterica subsp. enterica serovar Braenderup	3086	1	0.0	100.00%	1498	WP_023236944.1
Salmonella enterica subsp. enterica serovar Braenderup	3086	1	0.0	100.00%	1498	WP_023236944.1
Salmonella enterica subsp. enterica serovar Braenderup	3086	1	0.0	100.00%	1498	WP_023236944.1
Salmonella enterica subsp. enterica serovar Braenderup	3086	1	0.0	100.00%	1498	WP_023236944.1
Salmonella enterica subsp. enterica serovar Braenderup	3086	1	0.0	100.00%	1498	WP_023236944.1
Salmonella enterica subsp. enterica serovar Braenderup	3086	1	0.0	100.00%	1498	WP_023236944.1
Salmonella enterica subsp. enterica serovar Braenderup	3086	1	0.0	100.00%	1498	WP_023236944.1
Salmonella enterica subsp. enterica serovar Braenderup	3086	1	0.0	100.00%	1498	WP_023236944.1
Salmonella enterica subsp. enterica serovar Braenderup	3086	1	0.0	100.00%	1498	WP_023236944.1
Salmonella enterica subsp. enterica serovar Braenderup	3086	1	0.0	100.00%	1498	WP_023236944.1
Salmonella enterica subsp. enterica serovar Braenderup	3086	1	0.0	100.00%	1498	WP_023236944.1
Salmonella enterica subsp. enterica serovar Braenderup	3086	1	0.0	100.00%	1498	WP_023236944.1
Salmonella enterica subsp. enterica serovar Braenderup	3086	1	0.0	100.00%	1498	WP_023236944.1
Salmonella enterica subsp. enterica serovar Braenderup	3086	1	0.0	100.00%	1498	WP_023236944.1
Salmonella enterica subsp. enterica serovar Braenderup	3086	1	0.0	100.00%	1498	WP_023236944.1
Salmonella enterica subsp. enterica serovar Braenderup	3086	1	0.0	100.00%	1498	WP_023236944.1
Salmonella enterica	3086	1	0.0	99.93%	1498	EBL9098297.1
Salmonella enterica	3084	1	0.0	99.93%	1498	EBN2548480.1
Salmonella enterica	3084	1	0.0	99.93%	1498	WP_077957673.1
Salmonella enterica	3084	1	0.0	99.93%	1498	WP_077957673.1
Salmonella enterica subsp. enterica serovar Braenderup	3083	1	0.0	99.93%	1498	EBW6073086.1
Salmonella enterica subsp. enterica	3081	1	0.0	99.93%	1498	EAW1850329.1
Salmonella enterica	3081	1	0.0	99.93%	1498	EBO6578125.1
Salmonella enterica subsp. enterica serovar Paratyphi C	3081	1	0.0	99.93%	1498	WP_321033065.1
Salmonella enterica subsp. enterica serovar Paratyphi C	3081	1	0.0	99.93%	1498	WP_321033065.1
Salmonella enterica subsp. enterica serovar Paratyphi C	3081	1	0.0	99.93%	1498	WP_321033065.1
Salmonella enterica subsp. enterica serovar Paratyphi C	3081	1	0.0	99.93%	1498	WP_321033065.1
Salmonella enterica subsp. enterica serovar Paratyphi C	3081	1	0.0	99.93%	1498	WP_321033065.1
Salmonella enterica subsp. enterica serovar Paratyphi C	3081	1	0.0	99.93%	1498	WP_321033065.1
Salmonella enterica subsp. enterica serovar Paratyphi C	3081	1	0.0	99.93%	1498	WP_321033065.1
Salmonella enterica subsp. enterica serovar Paratyphi C	3081	1	0.0	99.93%	1498	WP_321033065.1
Salmonella enterica subsp. enterica serovar Paratyphi C	3081	1	0.0	99.93%	1498	WP_321033065.1
Salmonella enterica subsp. enterica serovar Paratyphi C	3081	1	0.0	99.93%	1498	WP_321033065.1
Salmonella enterica subsp. enterica serovar Paratyphi C	3081	1	0.0	99.93%	1498	WP_321033065.1
Salmonella enterica	3080	1	0.0	99.93%	1498	EBJ1496692.1
Salmonella enterica	3075	0.99	0.0	100.00%	1493	EBI6887427.1
Salmonella enterica	3066	0.99	0.0	100.00%	1489	EBJ9102733.1
Salmonella enterica	3064	0.99	0.0	100.00%	1487	EBM4455163.1
Salmonella enterica	3062	0.99	0.0	100.00%	1486	EAS4083927.1
Salmonella enterica	3054	0.98	0.0	100.00%	1482	EAB3330250.1
Salmonella enterica subsp. enterica serovar Gera	3053	1	0.0	99.00%	1498	WP_079835133.1
Salmonella enterica	3041	1	0.0	98.53%	1498	EBO1313915.1
Salmonella enterica	3039	1	0.0	98.46%	1498	EBI4089099.1
Salmonella enterica subsp. enterica serovar Newport	3035	1	0.0	98.40%	1498	EAA3706046.1
Salmonella enterica subsp. enterica serovar Newport	3031	1	0.0	98.33%	1498	EAA5686928.1
Salmonella enterica	3031	0.99	0.0	98.40%	1498	WP_088759111.1
Salmonella enterica subsp. enterica serovar Kenya	3030	0.99	0.0	98.46%	1498	EBR8617213.1
Salmonella enterica	3028	0.99	0.0	98.26%	1498	EBI7257785.1
Salmonella enterica	3024	0.99	0.0	97.99%	1498	EBI5508475.1
Salmonella enterica subsp. enterica serovar Jodhpur	3022	0.99	0.0	98.13%	1498	EBR0153917.1
Salmonella enterica subsp. enterica serovar Montevideo	3016	0.99	0.0	97.86%	1498	WP_140242138.1
Salmonella enterica subsp. enterica serovar Montevideo	3016	0.99	0.0	97.86%	1498	WP_140242138.1
Salmonella enterica	3015	0.99	0.0	97.86%	1498	EAM2415837.1
Salmonella enterica subsp. enterica	3013	0.99	0.0	97.79%	1498	ECC3816720.1
Salmonella enterica	2984	0.98	0.0	98.30%	1474	EBJ7382264.1

## Sheet: PAAR-RhsA-GH-E
Description	Total Score	Query cover	E value	Per. Ident	Acc. Len	Accession
Salmonella enterica subsp. enterica serovar Newport str. SHSN008	3242	1	0.0	100.00%	1566	WP_072103196.1
Salmonella enterica subsp. enterica serovar Albany str. ATCC 51960	3242	1	0.0	100.00%	1566	WP_072103196.1
Salmonella enterica subsp. enterica serovar Albany	3242	1	0.0	100.00%	1566	WP_072103196.1
Salmonella enterica subsp. enterica serovar Albany	3242	1	0.0	100.00%	1566	WP_072103196.1
Salmonella enterica subsp. enterica serovar Albany	3242	1	0.0	100.00%	1566	WP_072103196.1
Salmonella enterica subsp. enterica serovar Albany	3242	1	0.0	100.00%	1566	WP_072103196.1
Salmonella enterica subsp. enterica serovar Albany	3242	1	0.0	100.00%	1566	WP_072103196.1
Salmonella enterica subsp. enterica serovar Albany	3242	1	0.0	100.00%	1566	WP_072103196.1
Salmonella enterica subsp. enterica serovar Albany	3242	1	0.0	100.00%	1566	WP_072103196.1
Salmonella enterica subsp. enterica serovar Albany	3242	1	0.0	100.00%	1566	WP_072103196.1
Salmonella enterica subsp. enterica serovar Albany	3242	1	0.0	100.00%	1566	WP_072103196.1
Salmonella enterica	3242	1	0.0	100.00%	1566	WP_072103196.1
Salmonella enterica subsp. enterica serovar Albany	3242	1	0.0	100.00%	1566	WP_072103196.1
Salmonella enterica	3242	1	0.0	100.00%	1566	WP_072103196.1
Salmonella enterica subsp. enterica serovar Albany	3242	1	0.0	100.00%	1566	WP_072103196.1
Salmonella enterica subsp. enterica serovar Albany	3242	1	0.0	100.00%	1566	WP_072103196.1
Salmonella enterica subsp. enterica serovar Albany	3242	1	0.0	100.00%	1566	WP_072103196.1
Salmonella enterica subsp. enterica serovar Albany	3242	1	0.0	100.00%	1566	WP_072103196.1
Salmonella enterica subsp. enterica serovar Albany	3242	1	0.0	100.00%	1566	WP_072103196.1
Salmonella enterica subsp. enterica serovar Albany	3242	1	0.0	100.00%	1566	WP_072103196.1
Salmonella enterica subsp. enterica serovar Albany	3242	1	0.0	100.00%	1566	WP_072103196.1
Salmonella enterica subsp. enterica serovar Albany	3242	1	0.0	100.00%	1566	WP_072103196.1
Salmonella enterica subsp. enterica serovar Albany	3242	1	0.0	100.00%	1566	WP_072103196.1
Salmonella enterica subsp. enterica serovar Albany	3242	1	0.0	100.00%	1566	WP_072103196.1
Salmonella enterica subsp. enterica serovar Albany	3242	1	0.0	100.00%	1566	WP_072103196.1
Salmonella enterica subsp. enterica serovar Albany	3242	1	0.0	100.00%	1566	WP_072103196.1
Salmonella enterica subsp. enterica serovar Albany	3242	1	0.0	100.00%	1566	WP_072103196.1
Salmonella enterica subsp. enterica serovar Albany	3242	1	0.0	100.00%	1566	WP_072103196.1
Salmonella enterica subsp. enterica serovar Albany	3242	1	0.0	100.00%	1566	WP_072103196.1
Salmonella enterica subsp. enterica serovar Albany	3242	1	0.0	100.00%	1566	WP_072103196.1
Salmonella enterica subsp. enterica serovar Albany	3242	1	0.0	100.00%	1566	WP_072103196.1
Salmonella enterica subsp. enterica serovar Albany	3242	1	0.0	100.00%	1566	WP_072103196.1
Salmonella enterica subsp. enterica serovar Albany	3242	1	0.0	100.00%	1566	WP_072103196.1
Salmonella enterica subsp. enterica serovar Albany	3242	1	0.0	100.00%	1566	WP_072103196.1
Salmonella enterica subsp. enterica serovar Albany	3242	1	0.0	100.00%	1566	WP_072103196.1
Salmonella enterica subsp. enterica serovar Albany	3242	1	0.0	100.00%	1566	WP_072103196.1
Salmonella enterica subsp. enterica serovar Albany	3242	1	0.0	100.00%	1566	WP_072103196.1
Salmonella enterica subsp. enterica serovar Albany	3242	1	0.0	100.00%	1566	WP_072103196.1
Salmonella enterica	3242	1	0.0	100.00%	1566	WP_072103196.1
Salmonella enterica	3241	1	0.0	99.94%	1566	EAZ3421844.1
Salmonella enterica	3241	1	0.0	99.94%	1566	ECO9765322.1
Salmonella enterica	3240	1	0.0	99.94%	1566	EIL0144984.1
Salmonella enterica	3240	1	0.0	99.94%	1566	EHR5166374.1
Salmonella enterica subsp. enterica serovar Albany	3240	1	0.0	99.94%	1566	MBJ4779847.1
Salmonella enterica subsp. enterica serovar Albany	3240	1	0.0	99.94%	1566	WP_107973996.1
Salmonella enterica subsp. enterica serovar Albany	3240	1	0.0	99.94%	1566	WP_107973996.1
Salmonella enterica subsp. enterica serovar Albany	3240	1	0.0	99.94%	1566	WP_107973996.1
Salmonella enterica subsp. enterica serovar Albany	3240	1	0.0	99.94%	1566	WP_107973996.1
Salmonella enterica subsp. enterica	3239	1	0.0	99.94%	1566	EKH7173291.1
Salmonella enterica	3239	1	0.0	99.94%	1566	EJU5994079.1
Salmonella enterica	3238	1	0.0	99.94%	1566	EJJ0260706.1
Salmonella enterica	3238	1	0.0	99.94%	1566	EBB7775861.1
Salmonella enterica subsp. enterica serovar Albany	3237	1	0.0	99.94%	1566	WP_095500918.1
Salmonella enterica subsp. enterica serovar Takoradi	3217	1	0.0	99.30%	1566	WP_140236329.1
Salmonella enterica subsp. enterica serovar Takoradi	3217	1	0.0	99.30%	1566	WP_140236329.1
Salmonella enterica subsp. enterica serovar Takoradi	3217	1	0.0	99.30%	1566	WP_140236329.1
Salmonella enterica	3213	1	0.0	98.98%	1566	EBB0696303.1
Salmonella enterica	3206	1	0.0	99.04%	1566	EGA3896044.1
Salmonella enterica	3205	1	0.0	99.04%	1566	HAF2142234.1
Salmonella enterica	3204	1	0.0	98.98%	1566	MDJ7440977.1
Salmonella enterica subsp. enterica serovar Apeyeme	3199	1	0.0	98.72%	1566	ECK9580150.1
Salmonella enterica subsp. enterica serovar Senftenberg	3194	1	0.0	98.79%	1566	HCB4980019.1

## Sheet: PAAR-RhsA-CdiA
Description	Total Score	Query Cover	E value	Per. Ident	Acc. Len	Accession
Salmonella enterica	3227	1	0.0	100.00%	1560	WP_000503222.1
Salmonella enterica	3226	1	0.0	99.94%	1560	EJQ6114375.1
Salmonella enterica subsp. enterica serovar Tennessee	3226	1	0.0	99.94%	1560	EBK7416980.1
Salmonella enterica	3226	1	0.0	99.94%	1560	EKA2506143.1
Salmonella enterica	3225	1	0.0	99.94%	1560	MBH0399025.1
Salmonella enterica	3225	1	0.0	99.94%	1560	WP_303081373.1
Salmonella enterica subsp. enterica serovar Tennessee	3225	1	0.0	99.94%	1560	ECF1838263.1
Salmonella enterica subsp. enterica serovar Tennessee	3224	1	0.0	99.94%	1560	EDB4591634.1
Salmonella enterica	3223	1	0.0	99.94%	1560	ECJ7730084.1
Salmonella enterica subsp. enterica serovar Tennessee	3223	1	0.0	99.94%	1560	WP_107336869.1
Salmonella enterica subsp. enterica serovar Tennessee	3223	1	0.0	99.94%	1560	ECM3907171.1
Salmonella enterica subsp. enterica serovar Tennessee	3222	1	0.0	99.94%	1560	WP_117167922.1
Salmonella enterica subsp. enterica serovar Tennessee	3222	1	0.0	99.94%	1560	WP_063889966.1
Salmonella enterica	3222	1	0.0	99.94%	1560	EJQ4841221.1
Salmonella enterica	3221	1	0.0	99.74%	1560	WP_262953247.1
Salmonella enterica subsp. enterica serovar Tennessee	3220	1	0.0	99.87%	1560	ECF4903549.1
Salmonella enterica	3219	1	0.0	99.87%	1560	WP_063886241.1
Salmonella enterica subsp. enterica serovar Tennessee	3219	1	0.0	99.74%	1560	WP_079966481.1
Salmonella enterica subsp. enterica serovar Ohio	3219	1	0.0	99.62%	1560	EHB6260179.1
Salmonella enterica	3219	1	0.0	99.68%	1560	WP_023258946.1
Salmonella enterica subsp. enterica serovar Ohio str. CFSAN001079	3219	1	0.0	99.68%	1560	WP_023258946.1
Salmonella enterica subsp. enterica serovar Ohio	3219	1	0.0	99.68%	1560	WP_023258946.1
Salmonella enterica	3219	1	0.0	99.68%	1560	WP_023258946.1
Salmonella enterica	3219	1	0.0	99.68%	1560	WP_023258946.1
Salmonella enterica subsp. enterica serovar Ohio	3219	1	0.0	99.68%	1560	WP_023258946.1
Salmonella enterica subsp. enterica serovar Ohio	3219	1	0.0	99.68%	1560	WP_023258946.1
Salmonella enterica subsp. enterica serovar Ohio	3219	1	0.0	99.68%	1560	WP_023258946.1
Salmonella enterica subsp. enterica serovar Ohio	3219	1	0.0	99.68%	1560	WP_023258946.1
Salmonella enterica subsp. enterica serovar 6,7:lw:-	3219	1	0.0	99.68%	1560	WP_023258946.1
Salmonella enterica subsp. enterica serovar Ohio	3219	1	0.0	99.68%	1560	WP_023258946.1
Salmonella enterica subsp. enterica serovar Ohio	3219	1	0.0	99.68%	1560	WP_023258946.1
Salmonella enterica subsp. enterica serovar Ohio	3219	1	0.0	99.68%	1560	WP_023258946.1
Salmonella enterica subsp. enterica serovar Ohio	3219	1	0.0	99.68%	1560	WP_023258946.1
Salmonella enterica subsp. enterica serovar Ohio	3219	1	0.0	99.68%	1560	WP_023258946.1
Salmonella enterica subsp. enterica serovar Ohio	3219	1	0.0	99.62%	1560	EBH8581177.1
Salmonella enterica subsp. enterica serovar Corvallis	3218	1	0.0	99.74%	1560	EDM9770830.1
Salmonella enterica subsp. enterica serovar Ohio	3218	1	0.0	99.62%	1560	HCS9970941.1
Salmonella enterica	3217	1	0.0	99.62%	1560	EBD4020594.1
Salmonella enterica	3217	1	0.0	99.62%	1560	MDJ8069230.1
Salmonella enterica subsp. enterica serovar Ohio	3217	1	0.0	99.62%	1560	EAZ8737063.1
Salmonella enterica subsp. enterica serovar Ohio	3216	1	0.0	99.62%	1560	EJV9040703.1
Salmonella enterica	3216	1	0.0	99.62%	1560	EKL2269836.1
Salmonella enterica subsp. enterica serovar Ohio	3216	1	0.0	99.62%	1560	EBO4564276.1
Salmonella enterica	3216	1	0.0	99.62%	1560	HAD9569063.1
Salmonella enterica subsp. enterica serovar Ohio	3216	1	0.0	99.62%	1560	EBF4050248.1
Salmonella enterica	3216	1	0.0	99.62%	1560	ECZ8438733.1
Salmonella enterica subsp. enterica serovar Ohio	3215	1	0.0	99.62%	1560	EEO2095830.1
Salmonella enterica	3215	1	0.0	99.62%	1560	EBM5748178.1
Salmonella enterica	3214	1	0.0	99.62%	1560	HCI7688266.1
Salmonella enterica	3214	1	0.0	99.55%	1560	EKJ6488180.1
Salmonella enterica subsp. enterica serovar Ohio	3214	1	0.0	99.55%	1560	EFA3424938.1
Salmonella enterica	3214	1	0.0	99.62%	1560	EAS1732440.1
Salmonella enterica subsp. enterica serovar Virchow	3212	1	0.0	99.55%	1560	EAA7751472.1
Salmonella enterica	3211	1	0.0	99.62%	1560	EAB2834977.1
Salmonella enterica	3211	1	0.0	99.49%	1560	ELR6099178.1
Salmonella enterica	3211	1	0.0	99.49%	1560	WP_183053803.1
Salmonella enterica	3210	1	0.0	99.36%	1560	EBJ9252895.1
Salmonella enterica	3209	1	0.0	99.55%	1560	EAO5287980.1
Salmonella enterica subsp. enterica serovar Hillingdon str. N1529-D3	3209	1	0.0	99.42%	1560	WP_076726100.1
Salmonella enterica subsp. enterica serovar Winterthur	3208	1	0.0	99.49%	1560	EDI0414703.1
Salmonella enterica	3208	1	0.0	99.55%	1560	EHB7112160.1
Salmonella enterica subsp. enterica serovar Virchow	3207	1	0.0	99.49%	1560	EBS6326901.1
Salmonella enterica subsp. enterica serovar Ohio	3207	1	0.0	99.49%	1560	EDR5893098.1
Salmonella enterica	3207	1	0.0	99.42%	1560	WP_262946530.1
Salmonella enterica subsp. enterica	3206	1	0.0	99.36%	1560	ECD2967545.1
Salmonella enterica subsp. salamae str. DMA-1	3206	1	0.0	99.36%	1560	WP_038806669.1
Salmonella enterica subsp. enterica serovar Kedougou	3206	1	0.0	99.36%	1560	WP_038806669.1
Salmonella enterica	3206	1	0.0	99.36%	1560	WP_038806669.1
Salmonella enterica	3206	1	0.0	99.36%	1560	WP_038806669.1
Salmonella enterica	3206	1	0.0	99.36%	1560	WP_038806669.1
Salmonella enterica subsp. enterica serovar Kedougou	3206	1	0.0	99.36%	1560	WP_038806669.1
Salmonella enterica subsp. enterica serovar Kedougou	3206	1	0.0	99.36%	1560	WP_038806669.1
Salmonella enterica subsp. enterica serovar Kedougou	3206	1	0.0	99.36%	1560	WP_038806669.1
Salmonella enterica subsp. enterica serovar Kedougou	3206	1	0.0	99.36%	1560	WP_038806669.1
Salmonella enterica	3205	1	0.0	99.29%	1560	EBR2775673.1
Salmonella enterica subsp. enterica serovar Kedougou	3204	1	0.0	99.29%	1560	EGF4605771.1
Salmonella enterica	3204	1	0.0	99.36%	1560	EJE3224251.1
Salmonella enterica	3202	1	0.0	99.23%	1560	EDV6044555.1
Salmonella enterica subsp. enterica serovar Richmond	3199	1	0.0	99.17%	1560	EAC0555257.1
Salmonella enterica subsp. enterica serovar Ouakam str. SA20034636	3192	1	0.0	98.97%	1560	WP_050068175.1
Salmonella enterica	3192	1	0.0	98.97%	1560	WP_050068175.1
Salmonella enterica subsp. enterica serovar Ouakam	3192	1	0.0	98.97%	1560	WP_050068175.1
Salmonella enterica subsp. enterica serovar Ouakam	3192	1	0.0	98.97%	1560	WP_050068175.1
Salmonella enterica	3192	1	0.0	98.97%	1560	WP_050068175.1
Salmonella enterica	3191	1	0.0	98.91%	1560	EHU4992106.1
Salmonella enterica subsp. enterica serovar Enteritidis	3191	1	0.0	98.91%	1560	MCL9129877.1
Salmonella enterica	3189	1	0.0	98.91%	1560	EAY7837699.1
Salmonella enterica subsp. enterica	3189	1	0.0	98.91%	1560	ECI2457964.1
Salmonella enterica subsp. enterica	3188	1	0.0	98.91%	1560	EAW1505028.1
Salmonella enterica subsp. enterica serovar Ohio	2989	0.92	0.0	99.65%	2006	ECA3563695.1
Salmonella enterica subsp. enterica serovar Kentucky	2974	0.93	0.0	99.04%	1547	WP_058343257.1
Salmonella enterica	2974	0.93	0.0	99.04%	1547	WP_165845996.1
Salmonella enterica	2972	0.93	0.0	99.04%	1575	WP_254879956.1
Salmonella enterica subsp. enterica serovar Kentucky	2972	0.93	0.0	98.97%	1547	WP_247249435.1
Salmonella enterica	2972	0.93	0.0	98.90%	1547	EIP5122539.1
Salmonella enterica	2972	0.93	0.0	98.97%	1547	WP_162869864.1
Salmonella enterica	2971	0.93	0.0	98.97%	1547	WP_000503219.1
Salmonella enterica subsp. enterica serovar Kentucky str. CVM29188	2971	0.93	0.0	98.97%	1547	WP_000503219.1
Salmonella enterica subsp. enterica serovar Kentucky str. 5349	2971	0.93	0.0	98.97%	1547	WP_000503219.1
Salmonella enterica subsp. enterica serovar Kentucky	2971	0.93	0.0	98.97%	1547	WP_000503219.1
Salmonella enterica subsp. enterica serovar Kentucky	2971	0.93	0.0	98.97%	1547	WP_000503219.1
Salmonella enterica subsp. enterica serovar Kentucky	2971	0.93	0.0	98.97%	1547	WP_000503219.1
Salmonella enterica subsp. enterica serovar Kentucky	2971	0.93	0.0	98.97%	1547	WP_000503219.1
Salmonella enterica subsp. enterica serovar Kentucky	2971	0.93	0.0	98.97%	1547	WP_000503219.1
Salmonella enterica subsp. enterica serovar Kentucky	2971	0.93	0.0	98.97%	1547	WP_000503219.1
Salmonella enterica subsp. enterica serovar Kentucky	2971	0.93	0.0	98.97%	1547	WP_000503219.1
Salmonella enterica subsp. enterica serovar Kentucky	2971	0.93	0.0	98.97%	1547	WP_000503219.1
Salmonella enterica subsp. enterica serovar Kentucky	2971	0.93	0.0	98.97%	1547	WP_000503219.1
Salmonella enterica subsp. enterica serovar Kentucky	2971	0.93	0.0	98.97%	1547	WP_000503219.1
Salmonella enterica subsp. enterica serovar Kentucky	2971	0.93	0.0	98.97%	1547	WP_000503219.1
Salmonella enterica	2971	0.93	0.0	98.97%	1547	WP_165848176.1
Salmonella enterica	2971	0.93	0.0	98.97%	1547	WP_165848176.1
Salmonella enterica	2971	0.92	0.0	99.24%	1561	WP_182911149.1
Salmonella enterica	2971	0.93	0.0	98.97%	1547	WP_162871388.1
Salmonella enterica	2970	0.93	0.0	99.04%	1547	EGE9166062.1
Salmonella enterica	2969	0.93	0.0	98.97%	1547	EGO0990777.1

## Sheet: RhsA-CdiA
Description	Total Score	Query Cover	E value	Per. Ident	Acc. Len	Accession
Salmonella enterica subsp. enterica serovar Derby	775	1	0.0	100.00%	372	EAB7896852.1
Salmonella enterica subsp. enterica	579	0.82	0.0	89.41%	702	VEA35657.1
Salmonella enterica subsp. enterica serovar Idikan	578	0.82	0.0	89.10%	585	EIC0246967.1
Salmonella enterica	577	0.82	0.0	89.41%	496	MBN6442844.1
Salmonella enterica subsp. enterica serovar Litchfield	795	1	0.0	89.41%	924	EBF9808594.1
Salmonella enterica	795	1	0.0	89.41%	924	EEL0257833.1
Salmonella enterica	575	0.73	0.0	100.00%	496	MBN6434449.1
Salmonella enterica	575	0.82	0.0	89.41%	484	EBO4161984.1
Salmonella enterica	575	0.82	0.0	89.10%	496	MBN6429520.1
Salmonella enterica subsp. enterica serovar Kiambu	792	1	0.0	89.41%	924	EDU0767446.1
Salmonella enterica subsp. enterica	792	1	0.0	89.41%	924	EAW1682397.1
Salmonella enterica	794	1	0.0	89.41%	924	EBE7285678.1
Salmonella enterica	792	1	0.0	89.41%	924	RFV27328.1
Salmonella enterica	575	0.82	0.0	89.10%	829	EDY3662961.1
Salmonella enterica	791	1	0.0	89.10%	924	EAZ7134202.1
Salmonella enterica subsp. enterica serovar Butantan	791	1	0.0	89.41%	924	EAB5795151.1
Salmonella enterica	791	1	0.0	89.10%	924	EDQ9087895.1
Salmonella enterica subsp. enterica serovar Kiambu	575	0.82	0.0	89.10%	403	WP_109166860.1
Salmonella enterica subsp. enterica serovar Kiambu	575	0.82	0.0	89.10%	403	WP_109166860.1
Salmonella enterica	793	1	0.0	89.10%	924	HAF1570374.1
Salmonella enterica	787	1	0.0	89.10%	924	ECC8263970.1
Salmonella enterica	574	0.82	0.0	89.10%	496	EAA8856680.1
Salmonella enterica subsp. enterica serovar Miami	793	1	0.0	89.10%	924	ECC3679538.1
Salmonella enterica	574	0.82	0.0	88.16%	639	WP_058663117.1
Salmonella enterica	574	0.82	0.0	89.10%	496	EDO5630769.1
Salmonella enterica	574	0.82	0.0	88.16%	679	HAK3105673.1
Salmonella enterica subsp. enterica	574	0.82	0.0	89.10%	485	EAA7366800.1
Salmonella enterica	791	1	0.0	89.10%	924	EAM1131289.1
Salmonella enterica subsp. enterica serovar Idikan	793	1	0.0	89.10%	924	EAA2727568.1
Salmonella enterica	574	0.82	0.0	89.10%	347	EAW8785094.1
Salmonella enterica	790	1	0.0	89.10%	924	EAQ3154810.1
Salmonella enterica	574	0.86	0.0	88.20%	496	RFY55134.1
Salmonella enterica subsp. enterica serovar Kiambu	574	0.82	0.0	89.10%	351	ECJ9755125.1
Salmonella enterica subsp. enterica serovar Dublin	573	0.82	0.0	88.16%	554	HAT7427630.1
Salmonella enterica subsp. enterica serovar Kiambu	573	0.82	0.0	89.10%	344	EHM0057743.1
Salmonella enterica subsp. enterica serovar Kiambu	573	0.82	0.0	89.10%	366	EMF9699776.1
Salmonella enterica	573	0.82	0.0	89.10%	349	EBP1594556.1
Salmonella enterica subsp. enterica serovar Kiambu	573	0.82	0.0	89.10%	350	EJV6923575.1
Salmonella enterica	573	0.82	0.0	89.10%	373	EIR8418276.1
Salmonella enterica	573	0.82	0.0	88.47%	496	RFY57769.1
Salmonella enterica	790	1	0.0	88.79%	924	EBC1318544.1
Salmonella enterica	573	0.82	0.0	89.10%	342	EBB3064073.1
Salmonella enterica subsp. enterica serovar Dublin	573	0.82	0.0	88.16%	552	HAT7346055.1
Salmonella enterica subsp. enterica serovar Wilhelmsburg	792	1	0.0	88.79%	924	TGC93661.1
Salmonella enterica	573	0.73	0.0	99.64%	496	MBN6382213.1
Salmonella enterica subsp. enterica serovar Litchfield	791	1	0.0	89.10%	924	ECX3462949.1
Salmonella enterica subsp. enterica serovar Litchfield	791	1	0.0	89.10%	924	EAA9637856.1
Salmonella enterica	791	1	0.0	89.10%	924	HAF5562139.1
Salmonella enterica	572	0.77	0.0	93.38%	313	EBM0210344.1
Salmonella enterica	775	0.98	0.0	89.10%	920	EAV5663790.1
Salmonella enterica subsp. enterica serovar Kentucky	572	0.82	0.0	88.47%	493	EEA3428268.1
Salmonella enterica subsp. enterica serovar Litchfield	791	1	0.0	89.10%	924	EDC9237037.1
Salmonella enterica subsp. enterica serovar Kentucky	572	0.82	0.0	88.47%	492	ECV1759998.1
Salmonella enterica	572	0.82	0.0	88.47%	496	EBD6070660.1
Salmonella enterica	572	0.82	0.0	88.16%	833	WP_108628880.1
Salmonella enterica	572	0.82	0.0	88.47%	496	RFF16419.1
Salmonella enterica subsp. enterica serovar Kentucky	572	0.82	0.0	88.47%	449	EKN7356659.1
Salmonella enterica subsp. enterica serovar Kentucky	572	0.82	0.0	88.16%	496	TBJ21523.1
Salmonella enterica	789	1	0.0	88.79%	924	ECF5803020.1
Salmonella enterica subsp. enterica serovar Kentucky	572	0.82	0.0	88.16%	496	TAO30414.1
Salmonella enterica	572	0.82	0.0	88.16%	489	WP_274827383.1
Salmonella enterica subsp. enterica serovar Kentucky	572	0.82	0.0	88.16%	496	TAN94551.1
Salmonella enterica	572	0.82	0.0	88.16%	499	WP_031246527.1
Salmonella enterica subsp. enterica serovar Enteritidis	572	0.77	0.0	93.05%	312	EBR9715276.1
Salmonella enterica subsp. enterica serovar Dublin	572	0.82	0.0	88.16%	522	EBM9989638.1
Salmonella enterica subsp. enterica serovar Kentucky	572	0.82	0.0	88.16%	496	TBJ55928.1
Salmonella enterica subsp. enterica serovar Kentucky	572	0.82	0.0	88.16%	496	EEL7839775.1
Salmonella enterica subsp. enterica serovar Kentucky	572	0.82	0.0	88.16%	496	ECX3304601.1
Salmonella enterica subsp. enterica serovar Kiambu	572	0.73	0.0	99.64%	298	ECA4813061.1
Salmonella enterica subsp. enterica serovar Kentucky	572	0.82	0.0	88.16%	469	ECS3320001.1
Salmonella enterica subsp. enterica serovar Kentucky	572	0.82	0.0	88.16%	456	EJR8848416.1
Salmonella enterica subsp. enterica serovar Kentucky	572	0.82	0.0	88.47%	496	TAO21956.1
Salmonella enterica	572	0.82	0.0	88.16%	486	EBU2346639.1
Salmonella enterica	572	0.82	0.0	88.16%	483	EBP7012907.1
Salmonella enterica subsp. enterica serovar Kentucky	572	0.82	0.0	88.16%	488	EBM8414067.1
Salmonella enterica	572	0.82	0.0	88.16%	484	EAM9750089.1
Salmonella enterica	572	0.82	0.0	88.16%	464	EAY6325796.1
Salmonella enterica subsp. enterica serovar Kentucky	572	0.82	0.0	88.16%	487	EBZ1452461.1
Salmonella enterica subsp. enterica serovar Kentucky	572	0.82	0.0	88.16%	467	ECT5095102.1
Salmonella enterica	787	1	0.0	88.79%	924	EAA7713586.1
Salmonella enterica subsp. enterica serovar Kentucky	572	0.82	0.0	88.16%	475	ECS2080217.1
Salmonella enterica subsp. enterica serovar Kentucky	572	0.82	0.0	88.16%	496	ECA3377257.1
Salmonella enterica	790	1	0.0	88.79%	924	RFE59333.1
Salmonella enterica	572	0.82	0.0	88.16%	495	EAA4485625.1
Salmonella enterica subsp. enterica serovar Kentucky	572	0.82	0.0	88.16%	493	EBZ8357957.1
Salmonella enterica	572	0.82	0.0	88.16%	490	EBH7762468.1
Salmonella enterica subsp. enterica serovar Kentucky str. SA20030505	572	0.82	0.0	88.16%	496	ASO54065.1
Salmonella enterica subsp. enterica serovar Kentucky	572	0.82	0.0	88.16%	496	TBJ46378.1
Salmonella enterica subsp. enterica serovar Kentucky	572	0.82	0.0	88.16%	485	ECV1751626.1
Salmonella enterica subsp. enterica serovar Kentucky	572	0.82	0.0	88.16%	494	EBL4128736.1
Salmonella enterica subsp. enterica serovar Kentucky	572	0.82	0.0	88.16%	492	EAQ3409184.1
Salmonella enterica subsp. enterica serovar Kentucky	572	0.82	0.0	88.16%	460	ECB3687796.1
Salmonella enterica subsp. enterica serovar Kentucky	571	0.82	0.0	88.16%	472	EEB4631089.1
Salmonella enterica subsp. enterica serovar Kentucky	571	0.82	0.0	88.16%	468	EKM9947054.1
Salmonella enterica subsp. enterica serovar Kentucky	571	0.82	0.0	88.16%	466	EKE0727328.1
Salmonella enterica subsp. enterica serovar Kentucky	571	0.82	0.0	88.16%	496	TAO26988.1
Salmonella enterica	571	0.82	0.0	88.79%	348	EHV4621456.1
Salmonella enterica subsp. enterica serovar Kentucky	571	0.82	0.0	88.16%	491	EAC1464437.1
Salmonella enterica subsp. enterica serovar Kentucky	571	0.82	0.0	88.16%	461	EGJ7511212.1
Salmonella enterica	790	1	0.0	88.47%	924	EAP5063230.1
Salmonella enterica subsp. enterica serovar Kentucky	571	0.82	0.0	88.16%	457	EHN4175562.1
Salmonella enterica subsp. enterica serovar Kentucky	571	0.82	0.0	88.16%	478	EDM5926613.1
Salmonella enterica	571	0.73	0.0	100.00%	291	EDZ8436046.1
Salmonella enterica subsp. enterica serovar Kentucky	571	0.82	0.0	88.16%	496	EEM8619281.1
Salmonella enterica	790	1	0.0	88.79%	924	EAQ8182701.1
Salmonella enterica subsp. enterica serovar Kentucky	571	0.82	0.0	88.47%	390	ECM4778142.1
Salmonella enterica subsp. enterica serovar Wilhelmsburg	790	1	0.0	88.79%	924	TGC88184.1
Salmonella enterica subsp. enterica serovar Kentucky	571	0.82	0.0	88.47%	391	EEK1883533.1
Salmonella enterica subsp. enterica serovar Kentucky	571	0.82	0.0	88.16%	482	EBH0433079.1
Salmonella enterica subsp. enterica serovar Kentucky	571	0.82	0.0	88.16%	471	EGO2999548.1
Salmonella enterica subsp. enterica serovar Kentucky	571	0.82	0.0	88.16%	481	ECT2018622.1
Salmonella enterica	571	0.82	0.0	89.10%	339	MCN0071320.1
Salmonella enterica	571	0.82	0.0	88.16%	474	EBA2842033.1
Salmonella enterica	571	0.82	0.0	88.16%	443	EJN8062569.1
Salmonella enterica subsp. enterica serovar Kentucky	571	0.82	0.0	88.16%	476	EBC9801803.1
Salmonella enterica subsp. enterica serovar Kentucky	571	0.82	0.0	88.16%	473	EGX7782228.1
Salmonella enterica	571	0.82	0.0	88.16%	408	EBP4252531.1
Salmonella enterica subsp. enterica serovar Kentucky	571	0.73	0.0	98.91%	496	ECT4256664.1
Salmonella enterica	571	0.73	0.0	99.64%	291	EBP3210727.1
Salmonella enterica	571	0.82	0.0	88.47%	403	EBP5985539.1
Salmonella enterica subsp. enterica serovar Kentucky	571	0.82	0.0	88.16%	432	EBF3570459.1
Salmonella enterica	571	0.73	0.0	100.00%	300	HAU3174799.1
Salmonella enterica	571	0.82	0.0	88.16%	452	EKS3716517.1
Salmonella enterica subsp. enterica serovar Kentucky	571	0.82	0.0	88.16%	431	ELK2690551.1
Salmonella enterica	790	1	0.0	88.47%	924	EAN0514592.1
Salmonella enterica subsp. enterica serovar Litchfield	571	0.82	0.0	89.10%	322	EDG1150703.1
Salmonella enterica subsp. enterica	790	1	0.0	88.47%	924	TBN86722.1
Salmonella enterica subsp. enterica serovar Kentucky	571	0.82	0.0	88.16%	477	EDJ5245511.1
Salmonella enterica	790	1	0.0	88.47%	924	RFE19458.1
Salmonella enterica subsp. enterica serovar Kentucky	571	0.82	0.0	88.16%	447	EAQ8427935.1
Salmonella enterica subsp. enterica serovar Kentucky	571	0.82	0.0	88.16%	428	ECT3207300.1
Salmonella enterica	571	0.82	0.0	88.16%	430	WP_100535663.1
Salmonella enterica subsp. enterica serovar Dublin	571	0.82	0.0	88.16%	435	EEG6784399.1
Salmonella enterica subsp. enterica serovar Kentucky	571	0.82	0.0	88.16%	479	EBM8915793.1
Salmonella enterica subsp. enterica serovar Kentucky	571	0.82	0.0	88.16%	480	EBL4771502.1
Salmonella enterica	570	0.82	0.0	88.16%	404	WP_149643853.1
Salmonella enterica subsp. enterica serovar Kentucky	570	0.82	0.0	88.16%	415	EDM8369547.1
Salmonella enterica subsp. enterica serovar Kentucky	570	0.82	0.0	88.16%	392	EDC6714770.1
Salmonella enterica	570	0.82	0.0	88.16%	496	RFE59960.1
Salmonella enterica	786	1	0.0	88.16%	924	HAF3337244.1
Salmonella enterica	570	0.82	0.0	88.16%	407	EAA7855575.1
Salmonella enterica subsp. enterica serovar Kentucky	570	0.82	0.0	88.16%	413	EJX0480414.1
Salmonella enterica	570	0.82	0.0	88.16%	391	WP_149651875.1
Salmonella enterica subsp. enterica serovar Dublin str. CT_02021853	789	1	0.0	88.16%	924	ACH76163.1
Salmonella enterica subsp. enterica serovar Wilhelmsburg	789	1	0.0	88.47%	924	TGC63413.1
Salmonella enterica subsp. enterica serovar Kentucky	570	0.82	0.0	88.16%	416	ECR0962136.1
Salmonella enterica subsp. enterica	570	0.82	0.0	88.47%	351	ECH9470855.1
Salmonella enterica	570	0.82	0.0	88.16%	406	EAY7276064.1
Salmonella enterica subsp. enterica serovar Kentucky	789	1	0.0	88.47%	924	EAR1715083.1
Salmonella enterica subsp. enterica serovar Kentucky	570	0.82	0.0	88.16%	357	ECO1140234.1
Salmonella enterica subsp. enterica serovar Kentucky	570	0.82	0.0	88.16%	390	EDK7811897.1
Salmonella enterica subsp. enterica serovar Kentucky	570	0.82	0.0	88.16%	439	EJR7097175.1
Salmonella enterica	570	0.82	0.0	88.16%	405	WP_149590059.1
Salmonella enterica	570	0.82	0.0	88.16%	403	EAM9476986.1
Salmonella enterica subsp. enterica serovar Kentucky	570	0.82	0.0	88.16%	496	EJY1590649.1
Salmonella enterica subsp. enterica serovar Kiambu	570	0.73	0.0	99.64%	284	EEW9682411.1
Salmonella enterica subsp. enterica serovar Kentucky	570	0.82	0.0	88.16%	398	EBO1265232.1
Salmonella enterica subsp. enterica serovar Wilhelmsburg	789	1	0.0	88.47%	924	TGC61841.1
Salmonella enterica	570	0.73	0.0	99.64%	285	EJW0214011.1
Salmonella enterica	570	0.77	0.0	93.69%	301	EKJ9402616.1
Salmonella enterica subsp. enterica serovar Kiambu	570	0.73	0.0	99.64%	288	HEC7772872.1
Salmonella enterica	570	0.82	0.0	88.47%	403	WP_135420258.1
Salmonella enterica	570	0.82	0.0	88.16%	401	EAQ7020781.1
Salmonella enterica subsp. enterica serovar Dublin	787	1	0.0	88.16%	924	ECN1113726.1
Salmonella enterica subsp. enterica serovar Kentucky	570	0.82	0.0	88.16%	397	ECH9708501.1
Salmonella enterica	789	1	0.0	88.16%	924	HAF3436344.1
Salmonella enterica subsp. enterica	789	1	0.0	88.16%	924	EBP8880300.1
Salmonella enterica	570	0.82	0.0	88.16%	424	ELL8925691.1
Salmonella enterica subsp. enterica serovar Kentucky	570	0.82	0.0	88.16%	400	ECI1086876.1
Salmonella enterica subsp. enterica	570	0.82	0.0	88.47%	372	EED9683849.1
Salmonella enterica subsp. enterica serovar Dublin	789	1	0.0	88.16%	924	EJY7480751.1
Salmonella enterica	570	0.82	0.0	88.16%	393	EAX0462475.1
Salmonella enterica	570	0.73	0.0	99.64%	279	EEI7725580.1
Salmonella enterica	570	0.82	0.0	88.16%	394	EAM6873372.1
Salmonella enterica	789	1	0.0	88.16%	924	EDH3515439.1
Salmonella enterica	789	1	0.0	88.16%	924	EAM4799113.1
Salmonella enterica subsp. enterica	789	1	0.0	88.16%	924	HDY2509434.1
Salmonella enterica	789	1	0.0	88.16%	924	EAO7807810.1
Salmonella enterica	570	0.82	0.0	88.16%	423	WP_149648140.1
Salmonella enterica subsp. enterica serovar Kentucky	570	0.82	0.0	88.16%	389	EBO2089171.1
Salmonella enterica subsp. enterica serovar Dublin str. CFSAN000517	789	1	0.0	88.16%	924	QUZ31580.1
Salmonella enterica	789	1	0.0	88.16%	925	EAV5951783.1
Salmonella enterica	570	0.77	0.0	93.05%	309	MIL26951.1
Salmonella enterica	570	0.77	0.0	93.05%	311	EKM8359668.1
Salmonella enterica subsp. enterica serovar Kentucky	570	0.82	0.0	88.16%	358	ECS4624948.1
Salmonella enterica subsp. enterica	570	0.82	0.0	88.47%	387	EDW2334736.1
Salmonella enterica subsp. enterica serovar Kentucky	570	0.82	0.0	88.16%	412	EEF3836345.1
Salmonella enterica	570	0.73	0.0	99.64%	286	EHV5782949.1
Salmonella enterica subsp. enterica serovar Kingston	570	0.82	0.0	88.79%	341	EBX5865853.1
Salmonella enterica	570	0.82	0.0	88.16%	398	EAA7497779.1
Salmonella enterica	789	1	0.0	88.16%	924	HAF3781451.1
Salmonella enterica subsp. enterica serovar Infantis	788	1	0.0	88.16%	924	EAB5817882.1
Salmonella enterica subsp. enterica serovar Dublin	789	1	0.0	88.16%	924	OLY49625.1
Salmonella enterica	570	0.82	0.0	88.16%	356	EEP6581450.1
Salmonella enterica subsp. enterica	570	0.82	0.0	88.47%	339	EBG2466901.1
Salmonella enterica subsp. enterica serovar Dublin str. SL1438	784	0.99	0.0	88.16%	922	ELX72329.1
Salmonella enterica	570	0.82	0.0	88.47%	365	HCL4768115.1
Salmonella enterica subsp. enterica serovar Kentucky	570	0.82	0.0	88.16%	354	EKA9864185.1
Salmonella enterica	570	0.82	0.0	88.16%	348	EAX0966656.1
Salmonella enterica	570	0.77	0.0	93.05%	312	EID6254908.1
Salmonella enterica	788	1	0.0	88.16%	924	EAP0926642.1
Salmonella enterica	788	1	0.0	88.16%	924	EDV3212874.1
Salmonella enterica subsp. enterica serovar Kentucky	570	0.82	0.0	88.16%	350	EKE0835854.1
Salmonella enterica subsp. enterica serovar Litchfield	570	0.77	0.0	93.05%	313	EAA9813467.1
Salmonella enterica	785	1	0.0	88.16%	924	EHI2083802.1
Salmonella enterica	570	0.82	0.0	88.16%	396	EBA2446509.1
Salmonella enterica	570	0.86	0.0	88.51%	315	ECP1082449.1
Salmonella enterica subsp. enterica serovar Kentucky	570	0.82	0.0	88.16%	399	EAX6954551.1
Salmonella enterica subsp. enterica serovar Kentucky	570	0.82	0.0	88.16%	395	EAP3346227.1
Salmonella enterica subsp. enterica serovar Dublin	785	1	0.0	88.16%	924	EEH6692209.1
Salmonella enterica subsp. enterica serovar Kentucky	570	0.82	0.0	88.16%	351	EEN0863691.1
Salmonella enterica	788	1	0.0	87.85%	924	ECC1926217.1
Salmonella enterica	570	0.82	0.0	88.16%	375	EHP1160874.1
Salmonella enterica	788	1	0.0	88.16%	924	EAN9046821.1
Salmonella enterica	569	0.82	0.0	88.16%	367	EAP0712055.1
Salmonella enterica subsp. enterica serovar Kentucky	569	0.82	0.0	88.16%	352	EJJ6165762.1
Salmonella enterica subsp. enterica serovar Kentucky	788	1	0.0	88.16%	1080	EEK3267007.1
Salmonella enterica	569	0.82	0.0	88.16%	382	EAX0853396.1
Salmonella enterica subsp. enterica serovar Kentucky	569	0.82	0.0	88.16%	371	ECY8392311.1
Salmonella enterica subsp. enterica serovar Kentucky	569	0.82	0.0	88.16%	388	ECK1373274.1
Salmonella enterica	569	0.82	0.0	88.16%	363	EBP5392394.1
Salmonella enterica	569	0.82	0.0	88.47%	340	EBP6150756.1
Salmonella enterica	569	0.82	0.0	88.47%	321	EAX0947935.1
Salmonella enterica subsp. enterica serovar Kentucky	569	0.82	0.0	88.16%	341	EBL6065832.1
Salmonella enterica	569	0.77	0.0	93.05%	309	EBO5601297.1
Salmonella enterica	569	0.82	0.0	88.16%	383	EAX1097297.1
Salmonella enterica subsp. enterica serovar Kentucky	569	0.82	0.0	88.16%	346	EDL5510249.1
Salmonella enterica subsp. enterica serovar Kentucky	569	0.82	0.0	88.16%	381	EDC5126998.1
Salmonella enterica subsp. enterica serovar Kentucky	569	0.82	0.0	88.16%	375	EBL5072825.1
Salmonella enterica	569	0.82	0.0	88.16%	379	EAX9978671.1
Salmonella enterica subsp. enterica serovar Kentucky	569	0.82	0.0	88.16%	376	EDM3332427.1
Salmonella enterica	569	0.82	0.0	88.16%	344	EAZ0864241.1
Salmonella enterica subsp. enterica serovar Kentucky	569	0.82	0.0	88.16%	387	ECV2520488.1
Salmonella enterica subsp. enterica serovar Infantis	569	0.82	0.0	88.16%	383	SQI85104.1
Salmonella enterica subsp. enterica serovar Kentucky	569	0.82	0.0	88.16%	384	EAC1809973.1
Salmonella enterica	569	0.82	0.0	88.16%	347	EAX1404949.1
Salmonella enterica subsp. enterica serovar Dublin	788	1	0.0	87.85%	924	EIF1185611.1
Salmonella enterica	569	0.73	0.0	99.64%	291	EKO6264076.1
Salmonella enterica subsp. enterica serovar Kentucky	569	0.82	0.0	88.16%	385	EBW8391204.1
Salmonella enterica subsp. enterica serovar Kentucky	569	0.82	0.0	88.16%	364	ECO1178337.1
Salmonella enterica subsp. enterica serovar Kentucky	569	0.82	0.0	88.16%	340	EDE2835724.1
Salmonella enterica	569	0.82	0.0	88.16%	377	EBA2416706.1
Salmonella enterica	569	0.82	0.0	88.16%	338	WP_182301456.1
Salmonella enterica	569	0.82	0.0	88.16%	342	WP_079838518.1
Salmonella enterica subsp. enterica serovar Kentucky	569	0.82	0.0	88.16%	345	EAS4574911.1
Salmonella enterica subsp. enterica serovar Kentucky	569	0.82	0.0	88.16%	496	TBJ02904.1
Salmonella enterica subsp. enterica serovar Kentucky	569	0.82	0.0	88.16%	343	EGG6064931.1
Salmonella enterica	787	1	0.0	88.16%	924	EBB4457901.1
Salmonella enterica subsp. enterica serovar Kentucky	568	0.82	0.0	88.16%	333	EDB4620523.1
Salmonella enterica	568	0.82	0.0	87.85%	496	RFE44314.1
Salmonella enterica subsp. enterica serovar Kentucky	568	0.82	0.0	88.16%	329	EBG0999237.1
Salmonella enterica subsp. enterica serovar Kentucky	568	0.82	0.0	88.16%	331	EEF9885170.1
Salmonella enterica subsp. enterica serovar Dublin	787	1	0.0	87.85%	924	EEK0318046.1
Salmonella enterica	568	0.82	0.0	87.85%	496	EIK0803342.1
Salmonella enterica	568	0.73	0.0	99.64%	286	ECZ5090773.1
Salmonella enterica	787	1	0.0	87.85%	924	HAK2380033.1
Salmonella enterica subsp. enterica serovar Kentucky	568	0.82	0.0	88.16%	337	EDJ4080655.1
Salmonella enterica subsp. enterica serovar Apeyeme	787	1	0.0	88.16%	924	EAC0417716.1
Salmonella enterica subsp. enterica serovar Dublin	787	1	0.0	87.85%	924	ECT8333497.1
Salmonella enterica subsp. enterica serovar Kentucky	568	0.73	0.0	98.91%	337	EDM9265677.1
Salmonella enterica subsp. enterica serovar Kentucky	568	0.82	0.0	88.16%	336	ECT1056698.1
Salmonella enterica	568	0.82	0.0	88.16%	325	HCS1074552.1
Salmonella enterica subsp. enterica serovar Kentucky	568	0.73	0.0	98.91%	294	ECI0684731.1
Salmonella enterica subsp. enterica serovar Kentucky	568	0.82	0.0	88.16%	330	EJY8621983.1
Salmonella enterica subsp. enterica serovar Kentucky	568	0.82	0.0	88.16%	326	EDC9803107.1
Salmonella enterica subsp. enterica serovar Kentucky	568	0.82	0.0	88.16%	334	EDM6132612.1
Salmonella enterica	786	1	0.0	98.91%	924	EBJ7997033.1
Salmonella enterica subsp. enterica serovar Enteritidis	568	0.82	0.0	87.85%	561	ECN6858259.1
Salmonella enterica	568	0.82	0.0	88.16%	328	EMC8125528.1
Salmonella enterica	568	0.82	0.0	88.16%	335	EBE2243151.1
Salmonella enterica subsp. enterica serovar Kentucky	568	0.82	0.0	88.16%	496	KAA8094477.1
Salmonella enterica subsp. enterica serovar Enteritidis	568	0.82	0.0	87.85%	547	EHV6108612.1
Salmonella enterica	568	0.82	0.0	87.85%	574	WP_183048180.1
Salmonella enterica	568	0.77	0.0	92.05%	307	EJT7787068.1
Salmonella enterica	786	1	0.0	87.85%	924	EBH7239144.1
Salmonella enterica subsp. enterica serovar Enteritidis	568	0.82	0.0	87.85%	564	EEB8897268.1
