# Supplementary material for: Genomic analysis of Salmonella isolated from surface water and animal sources in Chile reveals new T6SS effector protein candidates
Source: Front Microbiol. 2024 Dec 11;15:1496223. doi: 10.3389/fmicb.2024.1496223 (PMC11669294; doi:10.3389/fmicb.2024.1496223)
Supplement: SUPPLEMENTARY Table S4 — Distribution of SPI-21 T6SS effectors and candidate effectors in Salmonella genomes. The DNA sequence encoding each T6SS effector identified in this study was subjected to tBLASTx analyses to find orthologs in all Salmonella genome sequences deposited in the NCBI database (March 2024). [file Table_4.XLSX]

## Sheet: Glucosaminidase
Description	Total Score	Query Cover	E value	Per. Ident	Acc. Len	Accession
Salmonella enterica subsp. diarizonae serovar 48:i:z	1540	1	0.0	99.86%	739	WP_172953648.1
Salmonella enterica	1539	0.99	0.0	99.86%	738	EIA2553535.1
Salmonella enterica subsp. diarizonae	1538	1	0.0	99.73%	739	WP_079813566.1
Salmonella enterica subsp. diarizonae serovar 48:z10:e,n,x,z15	1538	1	0.0	99.73%	739	WP_079813566.1
Salmonella enterica	1538	1	0.0	99.73%	739	EBO5439270.1
Salmonella enterica subsp. diarizonae	1537	1	0.0	99.59%	739	EBF4783158.1
Salmonella enterica	1536	1	0.0	99.59%	739	ELO0755693.1
Salmonella enterica	1536	1	0.0	99.59%	739	EEU9070341.1
Salmonella enterica	1536	1	0.0	99.59%	739	EDR8622398.1
Salmonella enterica	1536	1	0.0	99.59%	739	EIV5152936.1
Salmonella enterica	1536	1	0.0	99.46%	739	EEB1958482.1
Salmonella enterica subsp. arizonae	1536	1	0.0	99.59%	739	EBP3743820.1
Salmonella enterica	1536	1	0.0	99.46%	739	HEA0250349.1
Salmonella enterica subsp. diarizonae	1535	1	0.0	99.46%	739	WP_077950784.1
Salmonella enterica subsp. diarizonae	1535	1	0.0	99.46%	739	WP_077950784.1
Salmonella enterica subsp. diarizonae	1535	1	0.0	99.46%	739	WP_077950784.1
Salmonella enterica subsp. diarizonae	1535	1	0.0	99.46%	739	WP_077950784.1
Salmonella enterica	1535	1	0.0	99.59%	739	WP_162786007.1
Salmonella enterica subsp. diarizonae	1535	0.99	0.0	99.86%	736	EEO2460503.1
Salmonella enterica	1535	1	0.0	99.59%	739	EAT4487218.1
Salmonella enterica	1534	1	0.0	99.46%	739	EAT7908925.1
Salmonella enterica	1533	1	0.0	99.46%	739	EEP0994121.1
Salmonella enterica	1533	1	0.0	99.46%	739	EAQ6244903.1
Salmonella enterica	1533	1	0.0	99.32%	739	EBR3968178.1
Salmonella enterica	1533	1	0.0	99.46%	739	ELY9613370.1
Salmonella enterica	1533	1	0.0	99.46%	739	EGY4505007.1
Salmonella enterica	1533	0.99	0.0	99.86%	735	EKE1148700.1
Salmonella enterica	1532	1	0.0	99.32%	739	EAN2613830.1
Salmonella enterica	1532	1	0.0	99.46%	739	EBP0140604.1
Salmonella enterica subsp. diarizonae serovar 59:z10:-	1532	1	0.0	99.46%	739	AXC65224.1
Salmonella enterica	1531	1	0.0	99.32%	739	EAV3688648.1
Salmonella enterica	1531	1	0.0	99.32%	739	EIX7807717.1
Salmonella enterica subsp. diarizonae	1531	1	0.0	99.32%	739	EBP4181255.1
Salmonella enterica	1531	1	0.0	99.32%	739	EIS8441352.1
Salmonella enterica	1531	1	0.0	99.32%	739	EHA6880727.1
Salmonella enterica subsp. diarizonae serovar 61:z52:z53	1531	1	0.0	99.19%	739	EHG6069087.1
Salmonella enterica	1530	1	0.0	99.32%	739	EJD4033617.1
Salmonella enterica	1529	1	0.0	99.32%	739	EBH2787181.1
Salmonella enterica subsp. diarizonae	1529	1	0.0	99.32%	739	EEF3817065.1
Salmonella enterica	1529	0.99	0.0	99.32%	738	EIR3037774.1
Salmonella enterica	1529	1	0.0	99.05%	739	EAO7482899.1
Salmonella enterica subsp. diarizonae	1528	1	0.0	99.19%	739	EDS7004763.1
Salmonella enterica	1528	1	0.0	99.19%	739	EDQ9400067.1
Salmonella enterica	1525	0.99	0.0	99.59%	735	ECZ7148775.1
Salmonella enterica	1524	1	0.0	97.09%	757	WP_181182299.1
Salmonella enterica	1521	0.99	0.0	99.32%	735	EJB9629141.1
Salmonella enterica	1519	0.99	0.0	99.59%	732	EJB1251461.1
Salmonella enterica	1515	1	0.0	98.11%	739	EHM7583937.1
Salmonella enterica	1511	0.98	0.0	99.31%	729	EKD9520746.1
Salmonella enterica	1508	0.98	0.0	99.59%	726	EEP9145344.1
Salmonella enterica	1481	0.96	0.0	99.30%	714	EJU6016793.1
Salmonella enterica	1477	0.96	0.0	99.30%	713	EGM6570784.1
Salmonella enterica	1464	0.94	0.0	100.00%	701	EMB3198934.1
Salmonella enterica subsp. diarizonae	1459	0.95	0.0	99.29%	703	ECL2107724.1
Salmonella enterica	1450	0.94	0.0	99.57%	697	EJB8839349.1
Salmonella enterica	1426	0.93	0.0	99.27%	688	ECH5144666.1
Salmonella enterica	1281	0.83	0.0	100.00%	617	WP_217805534.1

## Sheet: BTH_I2691
Description	Total Score	Query Cover	E value	Per. Ident	Acc. Len	Accession
Salmonella enterica	1833	1	0.0	99.89%	884	EJE5436489.1
Salmonella enterica	1833	1	0.0	100.00%	884	WP_121767757.1
Salmonella enterica	1831	1	0.0	99.89%	884	EAV3945228.1
Salmonella enterica subsp. diarizonae	1826	1	0.0	99.66%	884	WP_063390338.1
Salmonella enterica subsp. diarizonae	1826	1	0.0	99.66%	884	WP_063390338.1
Salmonella enterica subsp. diarizonae	1826	1	0.0	99.66%	884	WP_063390338.1
Salmonella enterica subsp. diarizonae	1826	1	0.0	99.66%	884	WP_063390338.1
Salmonella enterica	1826	1	0.0	99.66%	884	WP_063390338.1
Salmonella enterica	1826	1	0.0	99.66%	884	WP_063390338.1
Salmonella enterica subsp. diarizonae	1824	1	0.0	99.55%	884	EDT3578029.1
Salmonella enterica subsp. diarizonae serovar 61:r:z53	1823	1	0.0	99.43%	884	HCS9549727.1
Salmonella enterica subsp. diarizonae	1823	1	0.0	99.43%	884	EAB9447408.1
Salmonella enterica	1823	1	0.0	99.55%	884	HDC2478217.1
Salmonella enterica subsp. diarizonae	1823	1	0.0	99.43%	884	ECI2918156.1
Salmonella enterica subsp. diarizonae	1822	1	0.0	99.43%	884	EDV3807294.1
Salmonella enterica	1822	1	0.0	99.43%	884	EJN8067126.1
Salmonella enterica	1822	1	0.0	99.32%	884	EBA7038528.1
Salmonella enterica	1822	1	0.0	99.32%	884	EAY1185559.1
Salmonella enterica	1821	1	0.0	99.32%	884	EFV1876733.1
Salmonella enterica	1819	1	0.0	99.32%	884	EGU5885574.1
Salmonella enterica	1816	0.98	0.0	99.89%	875	ECR4178148.1
Salmonella enterica	1806	1	0.0	98.64%	884	EHC0802259.1
Salmonella enterica subsp. enterica	1804	1	0.0	98.53%	884	EAW2474684.1
Salmonella enterica	1802	1	0.0	98.53%	884	EIR3036659.1
Salmonella enterica	1799	1	0.0	98.42%	884	ELZ0428113.1
Salmonella enterica	1799	1	0.0	98.30%	884	ELU2496529.1
Salmonella enterica	1799	1	0.0	98.30%	884	EBP0140743.1
Salmonella enterica	1799	1	0.0	98.30%	884	EGY4506641.1
Salmonella enterica	1798	1	0.0	98.30%	884	EAA8946726.1
Salmonella enterica	1797	1	0.0	98.19%	884	EAO7483359.1
Salmonella enterica	1797	1	0.0	98.19%	884	EBI5828348.1
Salmonella enterica	1797	1	0.0	98.19%	884	EEA3739218.1
Salmonella enterica subsp. diarizonae	1797	1	0.0	98.19%	884	EDT0211788.1
Salmonella enterica	1796	1	0.0	98.19%	884	EHS6336829.1
Salmonella enterica subsp. diarizonae	1796	1	0.0	98.19%	884	EEE2507005.1
Salmonella enterica	1796	1	0.0	98.19%	884	EBB2409855.1
Salmonella enterica	1796	1	0.0	98.19%	884	EAO5056633.1
Salmonella enterica	1796	1	0.0	98.19%	884	WP_267286604.1
Salmonella enterica	1796	1	0.0	98.19%	884	WP_267286604.1
Salmonella enterica	1796	1	0.0	98.19%	884	WP_070802657.1
Salmonella enterica	1796	1	0.0	98.19%	884	WP_070802657.1
Salmonella enterica subsp. enterica serovar Mbandaka	1796	1	0.0	98.19%	884	WP_070802657.1
Salmonella enterica subsp. enterica serovar Mbandaka	1796	1	0.0	98.19%	884	WP_070802657.1
Salmonella enterica subsp. diarizonae serovar 16:z10:e,n,x,z15	1796	1	0.0	98.19%	884	WP_070802657.1
Salmonella enterica subsp. diarizonae serovar 16:z10:e,n,x,z15	1796	1	0.0	98.19%	884	WP_070802657.1
Salmonella enterica	1796	1	0.0	98.19%	884	WP_070802657.1
Salmonella enterica	1796	1	0.0	98.19%	884	WP_070802657.1
Salmonella enterica	1796	1	0.0	98.19%	884	EAZ4792297.1
Salmonella enterica	1796	1	0.0	98.19%	884	EIF0629294.1
Salmonella enterica subsp. diarizonae	1796	1	0.0	98.19%	884	EDT9289872.1
Salmonella enterica subsp. diarizonae	1796	1	0.0	98.19%	884	EAA1784026.1
Salmonella enterica subsp. diarizonae	1795	1	0.0	98.08%	884	ECG1275441.1
Salmonella enterica	1795	1	0.0	98.08%	884	EAY4783868.1
Salmonella enterica subsp. diarizonae serovar 42:l,v:1,5,7	1795	1	0.0	98.19%	884	EBE3722441.1
Salmonella enterica subsp. diarizonae serovar 65:(k):z	1795	1	0.0	98.08%	884	EDN2305241.1
Salmonella enterica	1794	1	0.0	98.08%	884	EGQ6786172.1
Salmonella enterica	1794	1	0.0	98.08%	884	EAN1668803.1
Salmonella enterica subsp. diarizonae	1794	1	0.0	97.96%	884	ECI3512126.1
Salmonella enterica	1793	1	0.0	98.08%	884	ECH4301668.1
Salmonella enterica	1793	1	0.0	98.08%	884	EKS3673133.1
Salmonella enterica subsp. diarizonae serovar 16:z10:e,n,x,z15	1793	1	0.0	98.08%	884	MCH5482876.1
Salmonella enterica	1793	1	0.0	98.08%	884	EHI5678295.1
Salmonella enterica	1792	1	0.0	97.96%	884	EKS0675893.1
Salmonella enterica	1792	1	0.0	97.85%	884	EBB5478814.1
Salmonella enterica	1792	1	0.0	98.08%	884	EGY4555977.1
Salmonella enterica	1790	1	0.0	97.51%	884	EDT1277058.1
Salmonella enterica subsp. diarizonae	1787	1	0.0	97.40%	884	HAU3320972.1
Salmonella enterica	1781	1	0.0	97.29%	884	EAM8780744.1
Salmonella enterica	1781	1	0.0	97.17%	884	EHG2880253.1
Salmonella enterica subsp. diarizonae	1781	1	0.0	97.17%	884	ECE6697152.1
Salmonella enterica	1778	0.98	0.0	98.17%	874	EAV1167015.1
Salmonella enterica	1764	1	0.0	96.15%	884	EAN8508571.1
Salmonella enterica subsp. diarizonae	1738	0.97	0.0	97.22%	862	ECI4242792.1
Salmonella enterica	1715	1	0.0	93.57%	887	EFS3538441.1
Salmonella enterica subsp. diarizonae	1713	1	0.0	93.57%	887	EEE1923745.1
Salmonella enterica	1712	1	0.0	93.57%	887	EEB1957906.1
Salmonella enterica subsp. diarizonae	1712	1	0.0	93.46%	887	EAA2984823.1
Salmonella enterica	1710	1	0.0	93.35%	887	EAQ0536049.1
Salmonella enterica subsp. diarizonae	1709	1	0.0	93.35%	887	ECP8615617.1
Salmonella enterica	1705	0.95	0.0	98.10%	846	EBQ8438628.1
Salmonella enterica	1703	1	0.0	92.57%	888	EBO5441819.1
Salmonella enterica	1701	1	0.0	92.57%	888	WP_080169311.1
Salmonella enterica	1700	1	0.0	92.45%	888	WP_080071381.1
Salmonella enterica subsp. diarizonae	1700	1	0.0	92.45%	888	EAA2775438.1
Salmonella enterica	1699	1	0.0	92.45%	888	EGG6885492.1
Salmonella enterica	1698	1	0.0	92.34%	888	EAX3650628.1
Salmonella enterica	1696	1	0.0	92.34%	888	WP_114048745.1
Salmonella enterica subsp. diarizonae	1696	1	0.0	92.78%	887	EDV5771871.1
Salmonella enterica subsp. diarizonae	1689	1	0.0	92.11%	887	ECH1127243.1
Salmonella enterica	1688	1	0.0	93.24%	888	EFR5292695.1
Salmonella enterica	1688	1	0.0	92.33%	887	EIS0961210.1
Salmonella enterica subsp. diarizonae	1685	1	0.0	92.22%	887	ECE6016551.1
Salmonella enterica	1684	1	0.0	92.22%	887	EAY1378817.1
Salmonella enterica	1684	1	0.0	91.55%	888	ECG0731457.1
Salmonella enterica subsp. diarizonae	1684	1	0.0	91.55%	888	EDX5486071.1
Salmonella enterica subsp. diarizonae serovar 60:r:e,n,x,z15	1683	1	0.0	91.55%	888	WP_070790253.1
Salmonella enterica	1683	1	0.0	91.55%	888	WP_070790253.1
Salmonella enterica subsp. enterica	1683	1	0.0	91.55%	888	WP_070790253.1
Salmonella enterica	1683	1	0.0	91.55%	888	WP_070790253.1
Salmonella enterica	1683	1	0.0	91.55%	888	WP_070790253.1
Salmonella enterica	1683	1	0.0	91.55%	888	WP_070790253.1
Salmonella enterica subsp. diarizonae serovar 60:r:e,n,x,z15	1683	1	0.0	91.55%	888	WP_070790253.1
Salmonella enterica subsp. diarizonae serovar 60:r:e,n,x,z15	1683	1	0.0	91.55%	888	WP_070790253.1
Salmonella enterica subsp. diarizonae serovar 60:r:e,n,x,z15	1683	1	0.0	91.55%	888	WP_070790253.1
Salmonella enterica subsp. diarizonae serovar 60:r:e,n,x,z15	1683	1	0.0	91.55%	888	WP_070790253.1
Salmonella enterica subsp. diarizonae serovar 60:r:e,n,x,z15	1683	1	0.0	91.55%	888	WP_070790253.1
Salmonella enterica subsp. diarizonae serovar 60:r:e,n,x,z15	1683	1	0.0	91.55%	888	WP_070790253.1
Salmonella enterica subsp. diarizonae serovar 60:r:e,n,x,z15	1683	1	0.0	91.55%	888	WP_070790253.1
Salmonella enterica subsp. diarizonae serovar 60:r:e,n,x,z15	1683	1	0.0	91.55%	888	WP_070790253.1
Salmonella enterica subsp. diarizonae serovar Rough:r:z	1683	1	0.0	91.55%	888	WP_070790253.1
Salmonella enterica subsp. diarizonae serovar 60:r:e,n,x,z15	1683	1	0.0	91.55%	888	WP_070790253.1
Salmonella enterica subsp. enterica	1683	1	0.0	91.55%	888	WP_070790253.1
Salmonella enterica subsp. enterica	1683	1	0.0	91.55%	888	WP_070790253.1
Salmonella enterica subsp. enterica	1683	1	0.0	91.55%	888	WP_070790253.1
Salmonella enterica subsp. enterica	1683	1	0.0	91.55%	888	WP_070790253.1
Salmonella enterica subsp. enterica	1683	1	0.0	91.55%	888	WP_070790253.1
Salmonella enterica subsp. enterica	1683	1	0.0	91.55%	888	WP_070790253.1
Salmonella enterica subsp. enterica	1683	1	0.0	91.55%	888	WP_070790253.1
Salmonella enterica subsp. enterica	1683	1	0.0	91.55%	888	WP_070790253.1
Salmonella enterica subsp. enterica	1683	1	0.0	91.55%	888	WP_070790253.1
Salmonella enterica subsp. enterica	1683	1	0.0	91.55%	888	WP_070790253.1
Salmonella enterica subsp. enterica	1683	1	0.0	91.55%	888	WP_070790253.1
Salmonella enterica subsp. enterica	1683	1	0.0	91.55%	888	WP_070790253.1
Salmonella enterica	1683	1	0.0	92.22%	887	WP_088734019.1
Salmonella enterica	1682	1	0.0	92.00%	887	EKH2095864.1
Salmonella enterica subsp. diarizonae	1681	1	0.0	91.44%	888	EDX6253169.1
Salmonella enterica	1680	1	0.0	91.44%	888	EEC5376758.1
Salmonella enterica subsp. diarizonae	1680	1	0.0	91.44%	888	HAU3152475.1
Salmonella enterica subsp. diarizonae	1680	1	0.0	91.44%	888	ECD9467771.1
Salmonella enterica	1679	1	0.0	91.33%	888	EKS2761328.1
Salmonella enterica subsp. diarizonae serovar 48:i:z	1678	1	0.0	91.66%	887	WP_154714523.1
Salmonella enterica	1678	1	0.0	91.22%	888	ELO0756993.1
Salmonella enterica	1677	1	0.0	91.55%	888	ECR8418932.1
Salmonella enterica	1677	1	0.0	91.55%	888	EBS6881852.1
Salmonella enterica subsp. diarizonae serovar 53:z10:-	1677	1	0.0	91.33%	888	EHG9038036.1
Salmonella enterica	1677	1	0.0	91.33%	888	EAV6317462.1
Salmonella enterica subsp. diarizonae	1677	1	0.0	92.00%	887	EBF4785570.1
Salmonella enterica subsp. diarizonae	1676	1	0.0	91.22%	888	HAU2960824.1
Salmonella enterica	1676	1	0.0	91.22%	888	EAO9548463.1
Salmonella enterica subsp. diarizonae	1675	1	0.0	91.10%	888	EAA5231510.1
Salmonella enterica subsp. diarizonae serovar 50:k:z str. MZ0080	1675	1	0.0	91.22%	888	WP_088760009.1
Salmonella enterica	1675	1	0.0	91.10%	888	EMB3200371.1
Salmonella enterica	1674	1	0.0	91.10%	888	ECC5188925.1
Salmonella enterica	1674	1	0.0	91.22%	888	EAQ7980156.1
Salmonella enterica	1674	1	0.0	91.10%	888	EAT7910008.1
Salmonella enterica	1674	1	0.0	90.99%	888	EAT1873054.1
Salmonella enterica subsp. diarizonae	1674	1	0.0	90.99%	888	EAA4712208.1
Salmonella enterica	1672	1	0.0	90.99%	888	ELE4479935.1
Salmonella enterica subsp. diarizonae	1672	1	0.0	90.99%	888	EDR6495806.1
Salmonella enterica	1672	1	0.0	91.10%	888	EGU8836612.1
Salmonella enterica subsp. diarizonae	1671	1	0.0	90.88%	888	EED9729497.1
Salmonella enterica	1670	1	0.0	91.10%	888	EGC8470370.1
Salmonella enterica	1670	1	0.0	90.88%	888	EDI1752249.1
Salmonella enterica	1670	0.93	0.0	98.06%	825	EAS2067283.1
Salmonella enterica	1670	1	0.0	90.99%	888	EDJ7306329.1
Salmonella enterica subsp. diarizonae serovar 38:z10:z53	1669	1	0.0	92.22%	887	WP_079836972.1
Salmonella enterica	1669	1	0.0	91.21%	887	EEP0997962.1
Salmonella enterica	1669	1	0.0	91.09%	887	EAP0946363.1
Salmonella enterica	1668	1	0.0	90.88%	888	EAN5735398.1
Salmonella enterica	1667	1	0.0	90.65%	888	HDC2661920.1
Salmonella enterica subsp. diarizonae	1667	1	0.0	92.22%	887	ECO0586108.1
Salmonella enterica	1667	1	0.0	92.11%	887	EBC6123611.1
Salmonella enterica	1667	1	0.0	91.09%	887	EEF1803862.1
Salmonella enterica	1667	1	0.0	90.98%	887	EGQ5168473.1
Salmonella enterica	1666	1	0.0	90.98%	887	EDZ4356141.1
Salmonella enterica	1666	1	0.0	91.09%	887	EBH2787384.1
Salmonella enterica subsp. arizonae serovar 50:r:z	1665	1	0.0	90.98%	887	WP_085348117.1
Salmonella enterica subsp. diarizonae serovar Rough:r:z	1665	1	0.0	90.98%	887	WP_085348117.1
Salmonella enterica	1665	1	0.0	90.98%	887	EAV3921942.1
Salmonella enterica subsp. diarizonae	1664	1	0.0	92.11%	887	EDB6598930.1
Salmonella enterica	1664	1	0.0	90.43%	888	EBM3225007.1
Salmonella enterica	1664	1	0.0	90.98%	887	WP_079796793.1
Salmonella enterica subsp. diarizonae	1663	1	0.0	90.98%	887	ECE1090038.1
Salmonella enterica subsp. diarizonae	1663	1	0.0	90.87%	887	WP_238086239.1
Salmonella enterica	1663	1	0.0	90.98%	887	EBE4782206.1
Salmonella enterica subsp. diarizonae	1662	1	0.0	90.87%	887	EDU3721440.1
Salmonella enterica subsp. diarizonae	1662	1	0.0	90.87%	887	WP_136058349.1
Salmonella enterica subsp. diarizonae	1662	1	0.0	90.87%	887	WP_136058349.1
Salmonella enterica subsp. arizonae	1662	1	0.0	90.87%	887	EBQ4838066.1
Salmonella enterica	1661	1	0.0	92.00%	887	EAU4681562.1
Salmonella enterica	1661	1	0.0	90.76%	887	EBR3967290.1
Salmonella enterica	1660	1	0.0	91.88%	887	EDQ9400343.1
Salmonella enterica	1660	1	0.0	90.76%	887	EAY1320382.1
Salmonella enterica	1660	1	0.0	90.76%	887	EHJ2891832.1
Salmonella enterica subsp. diarizonae	1659	1	0.0	91.88%	887	ECI4532449.1
Salmonella enterica	1659	1	0.0	90.64%	887	EAM5221016.1
Salmonella enterica	1659	1	0.0	91.88%	887	EIY5519435.1
Salmonella enterica	1657	1	0.0	90.42%	887	HEA0254978.1
Salmonella enterica	1657	1	0.0	90.64%	887	EGW7512591.1
Salmonella enterica	1657	1	0.0	90.64%	887	ECJ8077451.1
Salmonella enterica	1656	1	0.0	90.30%	887	EAA8951687.1
Salmonella enterica subsp. diarizonae	1656	1	0.0	90.42%	887	EEF7942023.1
Salmonella enterica	1655	1	0.0	90.53%	887	EDX7839356.1
Salmonella enterica subsp. diarizonae	1655	1	0.0	90.30%	887	ECG8513095.1
Salmonella enterica	1654	1	0.0	90.19%	887	EFV1988539.1
Salmonella enterica	1653	1	0.0	90.19%	887	EDQ7909159.1
Salmonella enterica	1652	1	0.0	90.19%	887	EBU0774594.1
Salmonella enterica subsp. arizonae	1650	1	0.0	90.08%	887	EBP3746885.1
Salmonella enterica subsp. diarizonae	1629	0.97	0.0	90.79%	870	EDR5597163.1
Salmonella enterica	1547	0.87	0.0	97.79%	770	EAN9586213.1
Salmonella enterica	1546	0.87	0.0	97.66%	770	EAR9442142.1
Salmonella enterica subsp. arizonae	1530	0.91	0.0	91.41%	820	ECO1514528.1
